# Supplementary material for: Function-informed transcriptome analysis of Drosophila renal tubule
Source: Genome Biol. 2004 Aug 26;5(9):R69. doi: 10.1186/gb-2004-5-9-r69 (PMC522876; doi:10.1186/gb-2004-5-9-r69)
Supplement: Additional data file 1 — A list of genes called as upregulated in tubule by Affymetrix SAM 5 software, and with more than two-fold enrichment [file gb-2004-5-9-r69-s1.xls]

## Sheet: temp
Affy oligo	Tubules v whole flies T-test	enrichment mean	enrichment SEM	Flybase ref.	symbol	name
150581_at	Up	98.9	22.9	FBgn0039318	CG13665
148087_at	Up	95.9	27.9	FBgn0035412	CG14957
147951_at	Up	85.2	23.1	FBgn0035176	CG13905
150430_at	Up	80.6	15.4	FBgn0039060	CG13836
146449_at	Up	80.3	7.8	FBgn0032706	CG10369
151233_r_at	Up	61.7	13.7	FBgn0040757	CG13147
148084_at	Up	55.4	7.3	FBgn0035409	CG14963
149782_at	Up	54.8	20.3	FBgn0038059	CG6489
149458_at	Up	54	34.6	FBgn0037519	CG3014
147082_at	Up	53.8	27.4	FBgn0033719	CG13161
147142_at	Up	49.9	6.4	FBgn0033824	CG17043
144280_at	Up	47.8	11.8	FBgn0028872	BG:DS05899.7	cg18095
150572_at	Up	45.5	14.2	FBgn0039307	CG13656
148424_at	Up	43.5	9.2	FBgn0035929	CG13311
150217_s_at	Up	41.1	4.5	FBgn0038731	CG11659
149465_at	Up	40.9	11.3	FBgn0037527	CG17817
153941_at	Up	40.6	11	FBgn0037724	CG9434
147434_at	Up	39.5	4.2	FBgn0034334	CG17522
151198_at	Up	38.7	6.9	FBgn0040720	CG15359
152593_at	Up	36.8	6.5	FBgn0038938	CG7084
145363_at	Up	36.6	2.1	FBgn0031010	CG8028
150630_at	Up	35.8	3.9	FBgn0039392	CG8951
152524_at	Up	34.8	4.5	FBgn0029550	CG3690
145698_at	Up	34.5	2.7	FBgn0031517	CG15406
150167_at	Up	33.5	0.7	FBgn0038657	CG14293
148838_at	Up	33.4	17.8	FBgn0036552	CG17028
152625_at	Up	33	1.3	FBgn0031522	CG3285
151882_at	Up	32.3	2.6	FBgn0033093	CG3270
153393_at	Up	32.3	2.8	FBgn0003515	st	scarlet
149642_at	Up	32.1	4.8	FBgn0037830	CG6529
144046_at	Up	31.2	2.3	FBgn0024995	EG:100G10.4	CG15279
151310_at	Up	30.5	3.6	FBgn0040837	CG8620
152654_at	Up	30.1	2.3	FBgn0028886	BG:DS03431.1
154343_at	Up	29.7	2.7	FBgn0030594	CG9509
148259_at	Up	29.3	3.8	FBgn0035673	CG6602
150627_at	Up	29.3	2	FBgn0039389	CG14539
142131_at	Up	29.3	3.3	FBgn0034715	CG3382
149614_at	Up	29.2	7.1	FBgn0037786	CG5361
150631_at	Up	29.1	4.2	FBgn0039393	CG8957
148775_at	Up	29	3.5	FBgn0036461	CG10006
146429_at	Up	28.9	3.9	FBgn0032669	CG15155
152606_at	Up	28.3	3.4	FBgn0035695	CG10226
152778_at	Up	27.7	3.7	FBgn0039872	CG2196
148048_at	Up	27.6	1.5	FBgn0035343	CG16762
149552_s_at	Up	27.4	2.4	FBgn0037682	CG8125
145356_at	Up	27.4	3.8	FBgn0030998	CG14195
150629_at	Up	27.1	2.1	FBgn0039391	CG8934
146661_at	Up	27.1	2.8	FBgn0033048	CG7881
148982_at	Up	26.9	5.1	FBgn0036768	CG7402
142371_at	Up	26.8	2.3	FBgn0016684	NaPi-T	Na<up>+<
153231_at	Up	26.8	7.4	FBgn0033234	CG8791
152519_at	Up	26.6	2.1	FBgn0033764	CG8776
145719_at	Up	26.6	11.4	FBgn0031547	CG3212
149918_at	Up	26.4	5.5	FBgn0038262	CG14857
150628_at	Up	25.9	1.4	FBgn0039390	CG8932
150732_at	Up	25.5	2.5	FBgn0039519	Cyp6a18
150205_at	Up	25	4.2	FBgn0038717	CG17751
145701_at	Up	25	2.1	FBgn0031521	CG15407
150424_at	Up	24.9	1.7	FBgn0039052	CG6733
148428_at	Up	24.8	4.2	FBgn0035933	CG13309
142132_at	Up	24.1	1.6	FBgn0034716	CG3380
153623_at	Up	24.1	11.5	FBgn0038391	CG10278
150586_at	Up	23.9	2.6	FBgn0039324	CG10553
146873_at	Up	23.5	1.4	FBgn0033397	Cyp4p3
148837_at	Up	23.4	1.5	FBgn0036551	CG17029
147665_at	Up	23.3	3.8	FBgn0034711	CG3290
150955_at	Up	23.1	1.9	FBgn0039873	CG2191
150207_at	Up	22.9	3.2	FBgn0038719	CG16727
151952_at	Up	22.6	4.3	FBgn0037818	CG6465
150422_at	Up	22.5	2.1	FBgn0039050	CG17110
150573_at	Up	22.5	4	FBgn0039308	CG11889
152392_at	Up	22.3	10.4	FBgn0036553	CG17027
145880_at	Up	22.1	9.4	FBgn0031790	CG9481
149431_at	Up	21.6	2	FBgn0037485	CG14606
149957_at	Up	21.2	2.6	FBgn0038337	CG6125
150206_at	Up	21.1	2.1	FBgn0038718	CG17752
152425_at	Up	21	5.6	FBgn0033079	CG3174
153838_at	Up	21	2.6	FBgn0032908	CG9270
145702_at	Up	20.9	1.7	FBgn0031523	CG15408
148836_at	Up	20.8	1.5	FBgn0036550	CG17026
150901_at	Up	20.5	2.4	FBgn0039787	CG9702
147083_at	Up	20.5	3.5	FBgn0033720	CG13160
143401_at	Up	20.2	3.4	FBgn0003961	Uro	Urate oxidase
145605_at	Up	20.2	1.2	FBgn0031370	CG15360
150733_at	Up	20.2	2.7	FBgn0039520	CG13976
149459_at	Up	20	1.1	FBgn0037520	CG18268
150632_at	Up	19.9	0.9	FBgn0039394	CG8966
143032_at	Up	19.8	5.7	FBgn0040957	CG14272
153477_at	Up	19.7	0.7	FBgn0030503	CG11176
144892_at	Up	19.7	2.4	FBgn0030331	CG15221
150408_at	Up	19.7	9.2	FBgn0039035	CG4682
148440_at	Up	19.3	6.2	FBgn0035954	CG5093
150289_at	Up	19.2	2.8	FBgn0038846	CG5697
145700_at	Up	19.2	2.9	FBgn0031520	CG8837
144998_at	Up	19	4.8	FBgn0030469	CG15745
143872_at	Up	18.8	1.5	FBgn0016123	Aph-4	Alkaline phosphatase 4
149233_at	Up	18.8	2.5	FBgn0037166	CG11426
145890_at	Up	18.6	2.9	FBgn0031801	CG9498
152513_at	Up	18.2	2.3	FBgn0039311	CG10513
150575_at	Up	18.2	2.1	FBgn0039310	CG11878
146443_at	Up	18	5.9	FBgn0032696	CG15163
151760_at	Up	17.8	2	BDGP:SD10469.3prime-hit	ESTpos=maps 3prime of FBgn0033913
147188_at	Up	17.6	1.2	FBgn0033904	CG18327
142193_at	Up	17.5	4.8	FBgn0003118	pnt	pointed
147458_at	Up	17.4	1.4	FBgn0034381	CG15088
147143_at	Up	17	2.1	FBgn0033825	CG17415
144918_at	Up	16.8	0.7	FBgn0030371	CG2779
142253_at	Up	16.8	1.9	FBgn0039325	CG10560
150969_at	Up	16.8	2.8	FBgn0039895	CG11288
150616_at	Up	16.7	1.9	FBgn0039372	CG4964
142587_at	Up	16.5	1.5	FBgn0038982	CG5340
141476_at	Up	16.3	1	FBgn0033905	CG18324
147399_at	Up	16.3	5.5	FBgn0034279	CG18635
151891_at	Up	16.3	5.7	FBgn0024997	EG:100G10.2
142139_at	Up	15.9	2.8	FBgn0029549	CG3699
150127_at	Up	15.8	2.6	FBgn0038595	CG7142
151941_at	Up	15.7	2.3	FBgn0000442	Pkg21D	cGMP-dependent protein kinase 21D
144718_at	Up	15.7	7.4	FBgn0030070	CG3898
147673_at	Up	15.6	5	FBgn0034723	CG13506
146660_at	Up	15.5	0.8	FBgn0033047	CG7882
147391_at	Up	15.5	2.2	FBgn0034262	CG14485
143891_at	Up	15.3	4.9	FBgn0017482	T3dh	Type III alcohol dehydrogenase
148019_at	Up	15.2	2.1	FBgn0035300	CG1139
147679_at	Up	15.2	1.4	FBgn0034733	CG4752
142378_at	Up	15.1	1.7	FBgn0038652	CG7720
148816_at	Up	15	5	FBgn0036524	CG13446
151072_i_at	Up	15	4.1	FBgn0040585	CG13858
149914_at	Up	14.6	2.8	FBgn0038257	smp-30	Senescence marker protein-3
142478_at	Up	14.6	2.2	FBgn0037016	CG13252
150576_at	Up	14.5	0.8	FBgn0039312	CG10514
150421_at	Up	14.4	0.5	FBgn0039049	CG6726
148835_at	Up	14.4	1.7	FBgn0036549	CG10516
150930_at	Up	14.4	4.3	FBgn0039826	CG15560
146283_at	Up	14.3	4.7	FBgn0032423	CG17008
146569_at	Up	14.2	0.7	FBgn0032913	CG9259
150431_at	Up	14.2	1.6	FBgn0039061	CG6747
147924_at	Up	14.2	1.7	FBgn0035131	CG17084
151528_at	Up	14.1	0.4	BDGP:GH15080.3prime-hit	ESTpos=maps in FBgn0000635	Fas2
142837_at	Up	14	3.3	FBgn0001228	Hsp67Bb	Heat shock gene 67Bb
148927_at	Up	13.8	3.7	FBgn0036683	CG14060
154837_at	Up	13.7	1.4	FBgn0034275	CG5002
152614_at	Up	13.6	1.5	FBgn0031702	CG14021
152804_at	Up	13.6	3.2	FBgn0015574	alpha-Est6	alpha-Esterase-6
152569_at	Up	13.5	1.8	FBgn0033565	CG18003
150682_at	Up	13.4	2.3	FBgn0039452	CG14245
149651_at	Up	13.4	1.6	FBgn0037845	CG14694
151438_at	Up	13.4	8.2	FBgn0040976	CG16867
147664_at	Up	13.3	4.3	FBgn0034710	CG3292
152286_at	Up	13.2	1.7	FBgn0027556	BcDNA:GH10120
147697_at	Up	13.2	7.1	FBgn0034759	CG13511
143196_at	Up	13.2	6.9	FBgn0001229	Hsp67Bc	Heat shock gene 67Bc
146106_at	Up	13.2	5.1	FBgn0032147	CG4026
149568_at	Up	13.1	1.9	FBgn0037714	CG9396
152200_at	Up	13	1.2	FBgn0003308	ry	rosy
151384_at	Up	13	2.8	FBgn0040915	CG15775
149374_at	Up	12.8	8.1	FBgn0037408	CG1147
143946_at	Up	12.7	2.2	FBgn0020912	Ptx1	heat shock construct of Vorbruggen
142271_at	Up	12.6	0.6	FBgn0026314	Ugt35b	UDP-glycosyltransferase 35b
150437_at	Up	12.6	0.3	FBgn0039068	CG13827
143890_at	Up	12.4	0.5	FBgn0017448	CG2187
148804_at	Up	12.4	1.8	FBgn0036501	CG7272
154474_at	Up	12.4	1.2	FBgn0033665	CG13189
148196_at	Up	12.4	4.4	FBgn0035571	CG12493
148245_at	Up	12.3	3.3	FBgn0035653	CG13289
150451_at	Up	12.2	1	FBgn0039085	CG10170
151115_at	Up	12.1	4.3	FBgn0040629	CG18673
145178_at	Up	12	1.4	FBgn0030737	CG9914
152265_at	Up	12	1.4	FBgn0039313	CG11892
145360_at	Up	12	1.9	FBgn0031004	CG7992
147187_at	Up	12	1.1	FBgn0033903	CG8323
148450_at	Up	12	1.5	FBgn0035968	CG4484
144768_at	Up	12	4.4	FBgn0030155	CG15246
152939_at	Up	12	2.3	FBgn0034943	CG3006
141349_at	Up	11.9	2.4	FBgn0036945	CG6981
141754_at	Up	11.8	7.6	FBgn0037286	CG1283
150903_at	Up	11.7	1.3	FBgn0039789	CG9717
147237_at	Up	11.7	1.3	FBgn0034003	CG8094
153970_at	Up	11.7	0.9	FBgn0030653	CG7860
148191_at	Up	11.7	8.6	FBgn0035563	CG13716
152717_at	Up	11.5	1.7	FBgn0023507	EG:87B1.3
148843_at	Up	11.5	1.8	FBgn0036563	CG13075
149165_at	Up	11.4	6.9	FBgn0037048	CG12980
149289_at	Up	11.4	3	FBgn0037268	CG18253
144543_at	Up	11.4	1.1	FBgn0029793	CG15774
141306_at	Up	11.2	0.5	FBgn0034888	CG5431
142189_at	Up	11.1	1.1	FBgn0013772	Cyp6a8	Cytochrome P45-6a8
146491_at	Up	11	1.8	FBgn0032779	CG16771
148265_at	Up	10.9	0.8	FBgn0035679	CG10467
145029_at	Up	10.9	1.4	FBgn0030518	CG11134
143945_at	Up	10.8	0.7	FBgn0020907	Scp2	Sarcoplasmic calcium-binding protein 2
142595_at	Up	10.8	2	FBgn0032890	CG9332
149189_at	Up	10.7	1	FBgn0037100	CG14575
152245_at	Up	10.6	1.9	FBgn0033857	CG6183
146768_at	Up	10.6	1	FBgn0033222	CG12824
144148_at	Up	10.6	1.4	FBgn0026565	BG:DS00004.14
148459_at	Up	10.6	0.8	FBgn0035979	CG4446
148432_at	Up	10.6	1.4	FBgn0035941	CG13313
143046_at	Up	10.5	0.7	FBgn0033913	CG8468
152003_at	Up	10.5	0.7	FBgn0036857	CG9629
152892_at	Up	10.5	1.1	FBgn0037623	CG9801
152102_at	Up	10.4	0.8	FBgn0035189	CG9119
152933_at	Up	10.4	1.9	FBgn0037090	CG7529
147822_at	Up	10.4	3	FBgn0034942	CG13566
151154_at	Up	10.4	2	FBgn0040677	CG15587
147125_at	Up	10.3	2	FBgn0033787	CG13321
149663_at	Up	10.3	1.9	FBgn0037861	CG6633
143410_at	Up	10.3	1.4	FBgn0003996	w	white
150968_at	Up	10.3	1.3	FBgn0039894	CG10323
148201_at	Up	10.3	2.6	FBgn0035578	CG13707
146717_at	Up	10.2	0.8	FBgn0033138	CG12832
153412_at	Up	10.1	1.6	FBgn0037528	CG10409
144224_at	Up	10	1	FBgn0028516	BG:DS07295.1
147446_at	Up	10	3.7	FBgn0034359	CG5503
150405_at	Up	9.8	1.4	FBgn0039032	CG4693
151587_at	Up	9.8	1.9	BDGP:GM08106.3prime-hit	ESTpos=maps 3prime of FBgn0037016
145327_s_at	Up	9.7	1.1	FBgn0030958	CG6900
143048_at	Up	9.7	1.1	FBgn0034615	CG10074
142699_at	Up	9.7	1.2	FBgn0037730	CG9444
152616_at	Up	9.6	1.7	FBgn0028540	BG:DS00797.2
149387_at	Up	9.6	2.6	FBgn0037421	CG15594
141840_at	Up	9.6	5.4	BDGP:GH05558.3prime-hit
150977_at	Up	9.5	0.3	FBgn0039903	CG2165
151141_at	Up	9.5	1	FBgn0040658	CG13516
148190_at	Up	9.5	2.5	FBgn0035562	CG13717
152900_at	Up	9.4	1	FBgn0025454	Cyp6g1
145332_at	Up	9.3	0.7	FBgn0030968	CG7322
146288_at	Up	9.3	2.4	FBgn0032435	CG6417
148030_at	Up	9.3	4.2	FBgn0035319	CG5712
150265_at	Up	9.2	0.4	FBgn0038804	CG10877
148725_at	Up	9.1	1.1	FBgn0036381	CG8745
142212_at	Up	9.1	1.4	FBgn0034393	CG15095
146921_at	Up	9.1	0.7	FBgn0033483	CG12919
151699_at	Up	9.1	3.5	BDGP:LD34994.3prime-hit	ESTpos=maps in FBgn0036398	CG9007
148115_at	Up	9.1	2.3	FBgn0035450	CG14972
146701_at	Up	9	2.4	FBgn0033113	CG9455
147608_at	Up	8.9	1.5	FBgn0034604	CG4302
151963_at	Up	8.9	0.3	FBgn0031589	CG3714
155069_at	Up	8.9	0.4	FBgn0032693	Cyp310a1
145960_at	Up	8.9	4	FBgn0031919	CG15819
145842_at	Up	8.9	4.9	FBgn0031732	CG11149
144542_at	Up	8.8	0.9	FBgn0029792	CG3141
153172_at	Up	8.8	0.6	FBgn0032079	CG9524
143534_at	Up	8.7	1	FBgn0004910	Eip63F-1	Ecdysone-induced protein 63F 1
149457_at	Up	8.6	0.4	FBgn0037517	CG10086
151279_at	Up	8.6	1.3	FBgn0040805	CG12355
147287_at	Up	8.6	1.7	FBgn0034093	CG15706
147090_at	Up	8.6	5.9	FBgn0033730	CG8511
148976_at	Up	8.5	1.7	FBgn0036756	CG5582
150097_at	Up	8.5	0.9	FBgn0038542	CG7431
144580_at	Up	8.5	2.7	FBgn0029848	CG3599
150168_at	Up	8.4	0.5	FBgn0038658	CG14292
155081_at	Up	8.4	0.9	FBgn0034108	CG3767
141412_at	Up	8.4	0.7	FBgn0030955	CG6891
141741_at	Up	8.4	2.1	FBgn0031490	CG17264
144721_at	Up	8.4	2.7	FBgn0030075	CG15364
152267_at	Up	8.3	0.5	FBgn0011576	Cyp4d2
150463_at	Up	8.3	3.5	FBgn0039106	CG10301
152393_at	Up	8.2	0.8	FBgn0030593	CG9512
150574_at	Up	8.2	0.9	FBgn0039309	CG11891
151341_at	Up	8.2	1.5	FBgn0040868	CG15762
144149_at	Up	8.1	1	FBgn0026602	Ady43A
150090_at	Up	8.1	3.8	FBgn0038530	CG7629
150425_at	Up	8.1	0.9	FBgn0039053	CG6738
147095_at	Up	8.1	1.5	FBgn0033743	CG13156
144063_at	Up	8	1.8	FBgn0025456	CREG	Cellular Repressor of E1A-stimulated Genes
142134_at	Up	8	1	FBgn0039882	CG11576
143654_at	Up	8	2.1	FBgn0011295	CG11297
152683_at	Up	7.9	0.9	FBgn0034883	CG17664
143127_at	Up	7.9	2	FBgn0000473	Cyp6a2
149373_at	Up	7.9	4	FBgn0037407	CG15588
146767_at	Up	7.8	0.8	FBgn0033221	CG12825
146536_at	Up	7.8	0.6	FBgn0032850	CG10723
147700_at	Up	7.7	1.1	FBgn0034762	CG13515
153777_at	Up	7.7	0.6	FBgn0037513	CG3027
147882_at	Up	7.7	1.4	FBgn0035049	CG4859
150029_at	Up	7.7	2.5	FBgn0038447	CG14892
151974_at	Up	7.6	1.1	FBgn0037720	CG8312
145821_at	Up	7.6	0.5	FBgn0031703	CG12512
142204_at	Up	7.6	1.5	FBgn0027793	EG:BACN32G11.4
150461_at	Up	7.6	2.3	FBgn0039097	CG13820
151078_at	Up	7.5	3.4	FBgn0040590	CG13826
151318_r_at	Up	7.5	6.2	FBgn0040845	CG17469
152506_at	Up	7.4	0.4	FBgn0030999	CG7874
146764_at	Up	7.4	0.2	FBgn0033217	CG12040
149085_at	Up	7.4	0.3	FBgn0036927	CG7433
146437_at	Up	7.4	1	FBgn0032684	CG10178
152263_at	Up	7.4	0.8	FBgn0038179	CG9312
142944_at	Up	7.4	1.2	FBgn0029847	CG3648
141771_at	Up	7.4	1.8	FBgn0034193	CG15612
150395_at	Up	7.4	1.5	FBgn0039009	CG13842
151789_at	Up	7.3	0.6	FBgn0035298	CG1140
147438_at	Up	7.3	0.9	FBgn0034339	CG17527
147225_at	Up	7.3	1.3	FBgn0033978	Cyp6a23
146815_at	Up	7.3	2.7	FBgn0033302	Cyp6a14
143026_at	Up	7.3	1.7	FBgn0039118	CG10208
147500_at	Up	7.3	2.2	FBgn0034449	CG11960
148246_at	Up	7.3	1.5	FBgn0035654	CG13290
146226_at	Up	7.3	2.9	FBgn0032337	CG14920
144350_at	Up	7.2	0.8	FBgn0029533	CG5254
153131_at	Up	7.2	0.5	FBgn0033241	CG2915
141761_at	Up	7.2	0.8	FBgn0036493	CG7255
143160_at	Up	7.2	1.1	FBgn0000659	fkh	fork head
143199_at	Up	7.2	0.7	FBgn0001235	hth	homothorax
144007_at	Up	7.2	1.5	FBgn0024150	Ac78C	Adenylyl cyclase 78C
150181_at	Up	7.1	0.4	FBgn0038681	Cyp12a4
144739_at	Up	7.1	1.4	FBgn0030106	CG12120
150337_at	Up	7.1	1.2	FBgn0038916	CG6560
153835_at	Up	7.1	0.7	FBgn0004893	bowl	brother of odd with entrails limited
145513_at	Up	7.1	2.5	FBgn0031223	CG18501
150433_at	Up	7.1	4.2	FBgn0039063	CG4566
149017_at	Up	7.1	4.6	FBgn0036822	CG11637
147533_at	Up	7	1	FBgn0034490	CG9864
152078_at	Up	7	0.7	FBgn0031824	CG9547
148956_at	Up	7	0.9	FBgn0036727	CG7589
148456_at	Up	7	2.1	FBgn0035974	CG4361
153323_at	Up	6.9	0.2	FBgn0023537	EG:171D11.1
153081_at	Up	6.9	0.4	FBgn0011754	PhKgamma	Phosphorylase kinase gamma
146946_s_at	Up	6.9	2.4	FBgn0033518	CG11765
145836_at	Up	6.9	0.4	FBgn0031726	Cyp6a16
151352_at	Up	6.9	3.6	FBgn0040879	CG6278
149917_at	Up	6.9	2.4	FBgn0038261	CG14856
149557_at	Up	6.9	1.2	FBgn0037693	CG18509
151353_at	Up	6.9	1.7	FBgn0040880	CG15054
152083_at	Up	6.8	0.3	FBgn0034390	CG15093
147696_at	Up	6.8	2	FBgn0034758	CG13510
148209_at	Up	6.8	0.7	FBgn0035587	CG4623
153991_at	Up	6.8	0.9	FBgn0031738	CG9171
150322_at	Up	6.8	1.7	FBgn0038897	CG5849
145540_at	Up	6.8	1.4	FBgn0031269	CG13687
142681_at	Up	6.7	0.9	FBgn0024315	Picot
142538_at	Up	6.7	1.2	FBgn0034341	CG17531
147096_at	Up	6.7	1	FBgn0033744	CG12370
142779_at	Up	6.7	2	FBgn0035309	CG15879
150442_at	Up	6.7	1.8	FBgn0039075	CG4393
141957_at	Up	6.7	2.4	BDGP:LD12453.3prime-hit	maps to FBgn0033804 (	CG4037
150415_at	Up	6.6	0.9	FBgn0039043	CG17121
152608_at	Up	6.6	0.8	FBgn0038972	CG7054
146444_at	Up	6.6	0.6	FBgn0032697	CG15164
152938_at	Up	6.6	3.2	FBgn0015036	Cyp4ae1	Cytochrome P45-4ae1
146053_at	Up	6.5	0.8	FBgn0032075	CG9496	Tetraspanin 29Fb
142956_at	Up	6.5	0.7	FBgn0015571	alpha-Est3	alpha-Esterase-3
145218_at	Up	6.5	0.7	FBgn0030797	CG13004
151885_at	Up	6.5	0.3	FBgn0027601	BcDNA:GH02901
148116_at	Up	6.5	0.6	FBgn0035451	CG14973
141598_at	Up	6.5	1	FBgn0032731	CG10641
152172_at	Up	6.5	1.2	FBgn0039827	CG1544
150355_at	Up	6.5	3.6	FBgn0038949	CG7071
148665_at	Up	6.5	2.5	FBgn0036294	CG10654
142118_at	Up	6.5	3.7	BDGP:LD27111.3prime-hit	maps to FBgn0039858 (	CG11525
153538_at	Up	6.4	0.5	FBgn0033717	CG8839
145810_at	Up	6.4	0.8	FBgn0031682	CG5828
147525_at	Up	6.4	2	FBgn0034480	CG16898
142893_at	Up	6.4	0.9	FBgn0031667	CG18623
147027_at	Up	6.4	0.9	FBgn0033642	CG7797
147669_at	Up	6.4	1	FBgn0034717	CG5819
150927_at	Up	6.4	0.5	FBgn0039821	CG15556
142297_at	Up	6.4	2.3	FBgn0033494	CG12215
141820_at	Up	6.4	1.6	BDGP:GH01304.3prime-hit	maps to FBgn0034716 (	CG3380
148427_at	Up	6.4	2.4	FBgn0035932	CG13308
152905_at	Up	6.3	0.4	FBgn0033386	CG8054
146814_at	Up	6.3	1.1	FBgn0033301	CG12780
152225_at	Up	6.3	0.9	FBgn0020545	kraken	kraken
144613_at	Up	6.2	0.3	FBgn0029896	CG3168
146561_at	Up	6.2	0.8	FBgn0032900	CG14401
147124_at	Up	6.2	1.4	FBgn0033786	CG3884
141497_at	Up	6.2	1.4	FBgn0031949	CG7144
145881_at	Up	6.2	1.4	FBgn0031791	CG9486
141886_at	Up	6.2	2.5	BDGP:GH14673.3prime-hit	maps to FBgn0039328 (	CG10675
150944_at	Up	6.1	0.6	FBgn0039849	CG11334
150080_at	Up	6.1	0.9	FBgn0038516	CG5840
147265_at	Up	6.1	1	FBgn0034045	CG8249
141382_at	Up	6.1	1.5	FBgn0038638	CG7702
153073_at	Up	6.1	3.6	FBgn0033837	CG17034
154078_at	Up	6	0.4	FBgn0014469	Cyp4e2	Cytochrome P45-4e2
152211_at	Up	6	0.4	FBgn0037955	CG6950
147906_at	Up	6	1.1	FBgn0035094	CG9380
142319_at	Up	6	0.6	FBgn0035635	CG5523
149451_at	Up	6	2.1	FBgn0037508	CG1062
150820_at	Up	6	2.7	FBgn0039661	CG11516
148472_at	Up	6	2.1	FBgn0036011	CG17357
150019_at	Up	6	2.5	FBgn0038435	CG14885
147256_at	Up	5.9	0.7	FBgn0034031	CG12963
152147_at	Up	5.9	0.4	FBgn0032162	CG4592
154567_at	Up	5.9	0.5	FBgn0037687	CG8132
141904_at	Up	5.9	1.6	BDGP:GH20226.3prime-hit	maps to FBgn0038652 (	CG7720
145090_at	Up	5.9	2.5	FBgn0030597	CG9504
148489_at	Up	5.9	0.7	FBgn0036042	CG6740
AFFX-TrpnX-5_at	Up	5.9	2.3	K01391 B subtilis TrpE protein, TrpD protein, TrpC protein corresponding to nucleotides 1883-4400 of K01391 (-5, -M, -3 represent transcript regions 5 prime, Middle, and 3 prime respectively)
145684_at	Up	5.8	1.2	FBgn0031489	CG17224
142716_at	Up	5.8	0.4	FBgn0033101	CG9436
144163_at	Up	5.8	0.5	FBgn0026872	EG:80H7.10
142383_at	Up	5.8	1	FBgn0034886	CG5411
150582_at	Up	5.8	1.5	FBgn0039319	CG13659
144433_at	Up	5.8	2.6	FBgn0029653	CG10791
148628_at	Up	5.8	2	FBgn0036243	CG12277
143282_s_at	Up	5.8	1.8	FBgn0002933	ng1	new glue 1
149666_at	Up	5.8	2.6	FBgn0037864	CG4739
149667_at	Up	5.8	2.3	FBgn0037866	CG17200
150417_at	Up	5.7	0.8	FBgn0039045	CG17119
154346_at	Up	5.7	0.6	FBgn0002973	numb	numb
152371_at	Up	5.7	0.2	FBgn0039081	CG4370
147226_at	Up	5.7	0.7	FBgn0033982	Cyp317a1
143969_at	Up	5.7	0.9	FBgn0023001	melt	melted
151547_r_at	Up	5.7	2.4	BDGP:GH21171.3prime-hit	ESTpos=maps 3prime of FBgn0032936
141541_at	Up	5.6	0.3	FBgn0034501	CG13868
147564_at	Up	5.6	0.3	FBgn0034538	CG16799
152695_at	Up	5.6	0.2	FBgn0033502	CG12910
148979_at	Up	5.6	1.2	FBgn0036765	CG7408
149054_at	Up	5.6	1.1	FBgn0036877	CG9452
142957_at	Up	5.6	0.6	FBgn0015572	alpha-Est4	alpha-Esterase-4
152927_at	Up	5.6	1.6	FBgn0030398	CG2555
149267_at	Up	5.6	0.6	FBgn0037217	CG14636
146090_at	Up	5.6	2.6	FBgn0032124	CG17855
144084_at	Up	5.6	1.6	FBgn0025643	EG:100G7.6
148162_at	Up	5.6	2.5	FBgn0035522	CG1273
147436_at	Up	5.5	0.7	FBgn0034337	CG17524
143691_at	Up	5.5	0.4	FBgn0011770	Gip	GIP-like
153582_at	Up	5.5	0.3	FBgn0032084	CG13101
142325_at	Up	5.5	1	FBgn0039328	CG10675
148890_at	Up	5.5	1.2	FBgn0036620	CG4842
150087_at	Up	5.5	2.3	FBgn0038527	CG14324
142661_at	Up	5.4	0.3	FBgn0027516	BcDNA:LD21735
144201_at	Up	5.4	0.8	FBgn0028381	decay	death executioner caspase related to Apopain
144599_at	Up	5.4	0.8	FBgn0029875	CG3950
153776_at	Up	5.4	1.9	FBgn0033051	CG7863
147666_at	Up	5.4	2.1	FBgn0034712	CG3264
150219_at	Up	5.4	1.7	FBgn0038734	CG11453
149994_at	Up	5.4	1.8	FBgn0038394	CG10264
151653_at	Up	5.3	0.3	BDGP:LD19052.3prime-hit	ESTpos=maps 3prime of FBgn0000114
143510_at	Up	5.3	1.2	FBgn0004778	Ccp84Af
150138_at	Up	5.3	2	FBgn0038614	CG7682
151055_at	Up	5.3	2	FBgn0040568	CG12331
153026_at	Up	5.2	0.2	FBgn0033383	CG8057
151908_at	Up	5.2	0.4	FBgn0030668	CG8128
152351_at	Up	5.2	0.6	FBgn0035950	CG5288
143780_at	Up	5.2	0.5	FBgn0015034	Cyp4e1	Cytochrome P45-4e1
149550_at	Up	5.2	1.6	FBgn0037677	CG12951
150257_at	Up	5.1	0.7	FBgn0038790	CG5097
152464_at	Up	5.1	0.4	FBgn0039580	CG1345
153046_at	Up	5.1	0.6	FBgn0014031	Spat	Serine pyruvate aminotransferase
149701_at	Up	5.1	0.4	FBgn0037936	CG6908
153193_at	Up	5.1	0.5	FBgn0037617	CG8145
142631_at	Up	5.1	0.7	FBgn0000114	aret	arrest
143777_at	Up	5.1	1	FBgn0015011	Ahcy89E	Adenosylhomocysteinase 89E
150315_at	Up	5.1	0.9	FBgn0038890	CG7956
145941_at	Up	5.1	1.2	FBgn0031888	CG13780
147313_at	Up	5.1	1.9	FBgn0034131	CG15712
143489_at	Up	5.1	2.3	FBgn0004588	Eig71Ea	Ecdysone-induced gene 71Ea
151098_at	Up	5.1	2	FBgn0040612	CG13974
152201_at	Up	5	0.3	FBgn0027560	BcDNA:GH08860
146708_at	Up	5	0.9	FBgn0033125	CG12846
145269_at	Up	5	0.2	FBgn0030882	CG6835
154061_at	Up	5	0.4	FBgn0031907	CG5171
148950_at	Up	5	0.3	FBgn0036721	CG3874
154318_at	Up	5	0.6	FBgn0033304	Cyp6a13
146978_s_at	Up	5	0.9	FBgn0033576	CG18240
150937_at	Up	5	0.9	FBgn0039840	CG11340
149096_at	Up	5	1.6	FBgn0036943	CG7323
141969_at	Up	5	1.3	BDGP:LD18769.3prime-hit	maps to FBgn0032161 (	CG4594
142351_at	Up	5	3.4	FBgn0033768	CG8769
147126_i_at	Up	4.9	1.4	FBgn0033788	CG13323
152534_at	Up	4.9	0.5	FBgn0032889	CG9331
149072_at	Up	4.9	0.2	FBgn0036904	CG8743
146214_at	Up	4.9	0.7	FBgn0032322	CG16743
147879_at	Up	4.9	0.8	FBgn0035043	CG4781
150208_at	Up	4.9	1	FBgn0038720	CG6231
142181_at	Up	4.9	0.4	FBgn0034006	CG16805
146502_at	Up	4.9	0.3	FBgn0032805	CG10337
144891_at	Up	4.9	3.2	FBgn0030326	CG2444
146669_at	Up	4.9	2.2	FBgn0033058	CG14593
152956_at	Up	4.9	0.5	FBgn0038354	CG5404
145006_at	Up	4.8	1	FBgn0030482	CG1673
148206_at	Up	4.8	0.8	FBgn0035583	CG13704
152890_at	Up	4.8	0.7	FBgn0038088	CG10126
141620_at	Up	4.8	0.6	FBgn0014380	RhoL	rho-like
146100_at	Up	4.8	0.7	FBgn0032140	CG13117
147171_at	Up	4.8	0.7	FBgn0033873	CG6337
144848_at	Up	4.8	0.7	FBgn0030265	CG11126
152784_at	Up	4.8	0.8	FBgn0038912	CG6656
149139_at	Up	4.8	1.1	FBgn0037012	CG4786
145708_at	Up	4.8	1.5	FBgn0031530	CG3254
143717_at	Up	4.8	1.4	FBgn0013751	Awh	Arrowhead
150023_at	Up	4.8	2.3	FBgn0038440	CG14901
151054_at	Up	4.8	1.7	FBgn0040567	CG12332
142985_at	Up	4.8	2.3	FBgn0036447	CG17173
144677_at	Up	4.7	0.5	FBgn0029998	CG2259
153385_at	Up	4.7	0.5	FBgn0031899	CG4675
144082_at	Up	4.7	0.5	FBgn0025641	EG:114D9.2
149946_at	Up	4.7	0.4	FBgn0038312	CG4334
149029_at	Up	4.7	0.8	FBgn0036843	CG6812
150687_at	Up	4.7	0.9	FBgn0039457	CG6396
143476_at	Up	4.7	0.4	FBgn0004513	Mdr65	Multiple drug resistance 65
141867_at	Up	4.7	1.6	BDGP:GH10642.3prime-hit	maps to FBgn0033448 (	CG1623
150464_at	Up	4.7	0.8	FBgn0039107	CG10300
152514_at	Up	4.7	1.5	FBgn0038716	CG7342
150098_at	Up	4.7	1.4	FBgn0038543	CG7397
153853_at	Up	4.7	2.2	FBgn0033417	CG8809
147571_at	Up	4.7	2	FBgn0034545	CG13438
146406_at	Up	4.7	2.1	FBgn0032639	CG18563
142048_at	Up	4.7	2.1	BDGP:LD36304.3prime-hit	maps to FBgn0026564 (	BG:DS00276.8
151335_at	Up	4.7	2	FBgn0040860	CG11264
152116_at	Up	4.6	1	FBgn0020414	Idgf3	Imaginal Disc Growth Factor 3
154763_at	Up	4.6	0.1	FBgn0036572	CG5165
151641_at	Up	4.6	0.3	BDGP:LD14730.3prime-hit	ESTpos=maps in FBgn0032890	CG9332
142416_at	Up	4.6	1	FBgn0033779	CG3814
149489_at	Up	4.6	0.6	FBgn0037575	CG7459
146718_at	Up	4.6	1.1	FBgn0033139	CG12837
143439_at	Up	4.6	0.8	FBgn0004198	ct	cut
150180_at	Up	4.6	0.7	FBgn0038680	Cyp12a5
143064_at	Up	4.6	0.8	FBgn0000058	ae
147994_at	Up	4.6	1.2	FBgn0035256	CG13930
150583_at	Up	4.6	0.8	FBgn0039320	CG13660
151510_s_at	Up	4.6	1.4	BDGP:GH12107.3prime-hit	ESTpos=maps in FBgn0000241	bw
151010_at	Up	4.6	1.7	FBgn0040523	CG14462
149288_at	Up	4.6	1.3	FBgn0037266	CG14653
148730_at	Up	4.6	1.3	FBgn0036387	CG17366
145373_at	Up	4.6	1.5	FBgn0031028	CG14202
152480_at	Up	4.5	0.4	FBgn0034028	CG8186
151682_at	Up	4.5	0.6	BDGP:LD29596.3prime-hit	ESTpos=maps 3prime of FBgn0000251
141626_at	Up	4.5	0.9	FBgn0030993	CG7635
152813_at	Up	4.5	1.1	FBgn0031800	CG9497
149919_at	Up	4.5	0.4	FBgn0038263	CG7343
151870_at	Up	4.5	1	FBgn0035101	CG1212
147787_at	Up	4.5	1.5	FBgn0034874	CG15872
147701_at	Up	4.5	0.6	FBgn0034764	CG9952
151380_at	Up	4.5	1.2	FBgn0040911	CG12683
144191_at	Up	4.4	0.2	FBgn0027779	VhaSFD	Vacuolar H<up>+</up>-ATPase SFD subunit
154786_at	Up	4.4	0.9	FBgn0038347	CG18522
142335_at	Up	4.4	0.1	FBgn0037063	CG9391
153774_at	Up	4.4	0.3	FBgn0016031	lama	lamina ancestor
152482_at	Up	4.4	0.5	FBgn0035484	CG11594
142822_at	Up	4.4	0.3	FBgn0032727	CG10623
146922_at	Up	4.4	0.7	FBgn0033487	CG17753
151267_at	Up	4.4	1	FBgn0040797	CG13066
147935_at	Up	4.4	0.5	FBgn0035155	CG12015
142279_at	Up	4.4	1.2	FBgn0000241	bw	brown
150130_at	Up	4.4	1.3	FBgn0038602	CG7126
142073_at	Up	4.4	1.2	BDGP:LD43867.3prime-hit	maps to FBgn0032792 (	CG10048
150457_at	Up	4.4	1.4	FBgn0039092	CG16723
152584_at	Up	4.3	0.1	FBgn0039697	CG7834
151972_at	Up	4.3	0.3	FBgn0030679	CG8206
155023_at	Up	4.3	0.3	FBgn0026428	HDAC2
149016_at	Up	4.3	0.5	FBgn0036820	CG6852
144018_at	Up	4.3	0.7	FBgn0024361	EG:8D8.7
149196_at	Up	4.3	0.4	FBgn0037111	CG14576
154907_at	Up	4.3	0.1	FBgn0037070	CG11309
143723_at	Up	4.3	0.3	FBgn0013771	Cyp6a9	Cytochrome P45-6a9
149920_at	Up	4.3	0.8	FBgn0038264	CG14858
147685_at	Up	4.3	1.1	FBgn0034741	CG4269
154425_at	Up	4.3	0.6	FBgn0035425	CG17746
148716_at	Up	4.3	1.1	FBgn0036370	CG14108
142345_at	Up	4.3	0.6	FBgn0026729	axo	axotactin
149567_at	Up	4.3	0.7	FBgn0037713	CG16790
151527_at	Up	4.3	0.7	BDGP:GH14535.3prime-hit	ESTpos=maps 3prime of FBgn0035635
150688_at	Up	4.3	0.6	FBgn0039458	CG6390
146789_i_at	Up	4.3	1.3	FBgn0033263	CG14758
151152_at	Up	4.3	0.7	FBgn0040675	CG15244
150462_at	Up	4.3	1.4	FBgn0039101	CG16710
151030_at	Up	4.3	1.2	FBgn0040543	CG14699
147048_at	Up	4.3	1.3	FBgn0033668	CG13188
142520_at	Up	4.2	0.1	FBgn0002921		Na pump alpha subunit
146305_at	Up	4.2	0.1	FBgn0032463	CG3762
141483_at	Up	4.2	0.6	FBgn0038661	CG17836
141581_at	Up	4.2	0.2	FBgn0034063	CG8389
146425_at	Up	4.2	0.3	FBgn0032665	CG15152
146011_at	Up	4.2	0.4	FBgn0031998	CG8451
141544_at	Up	4.2	0.5	FBgn0032006	CG8222
149652_at	Up	4.2	0.3	FBgn0037846	CG6574
144040_at	Up	4.2	0.4	FBgn0024980	EG:95B7.1
153223_at	Up	4.2	0.5	FBgn0036191	CG7334
146522_at	Up	4.2	1.2	FBgn0032831	CG13964
142158_at	Up	4.1	0.2	FBgn0038278	CG7007
145431_at	Up	4.1	0.4	FBgn0031117	CG1702
154410_at	Up	4.1	0.1	FBgn0035147	CG12030
151481_s_at	Up	4.1	0.3	BDGP:GH02989.3prime-hit	ESTpos=maps in FBgn0031192	CG14616
153664_at	Up	4.1	0.1	FBgn0037341	CG12746
150359_at	Up	4.1	0.5	FBgn0038957	CG7059
153299_at	Up	4.1	0.5	FBgn0032451	CG12292
152819_at	Up	4.1	0.6	FBgn0038733	CG11407
143962_at	Up	4.1	0.5	FBgn0022710	Ac13E	Adenylyl cyclase 35C
153224_at	Up	4.1	0.5	FBgn0033128	CG12142	Tetraspanin 42Eg
146430_at	Up	4.1	0.6	FBgn0032670	CG5783
142565_at	Up	4.1	0.7	FBgn0033987	CG12424
147363_at	Up	4.1	1.7	FBgn0034219	CG6536
143233_at	Up	4.1	1.8	FBgn0002533	Lcp2	Larval cuticle protein 2
150678_at	Up	4.1	1.1	FBgn0039448	CG14250
147405_at	Up	4.1	1.1	FBgn0034288	CG5084
141944_at	Up	4.1	1.2	BDGP:LD02044.3prime-hit	maps to FBgn0036298 (/CG10627
144690_at	Up	4.1	2.1	FBgn0030021	CG15340
153945_at	Up	4	0.3	FBgn0035252	CG7970
144847_at	Up	4	0.6	FBgn0030264	CG1961
152837_at	Up	4	0.2	FBgn0039349	CG4685
154547_at	Up	4	0.4	FBgn0030890	CG7536
145755_at	Up	4	0.1	FBgn0031599	CG18013
153845_at	Up	4	0.4	FBgn0036117	CG6321
152909_at	Up	4	0.3	FBgn0037951	CG6942
150876_at	Up	4	0.2	FBgn0039751	CG1983
141779_at	Up	4	1	FBgn0004512	Mdr49	Multi drug resistance 49
149584_at	Up	4	0.4	FBgn0037750	CG12946
146761_s_at	Up	4	0.4	FBgn0033211	CG1576
147423_at	Up	4	1.4	FBgn0034319	CG14501
144612_at	Up	4	1.4	FBgn0029895	CG14441
148458_at	Up	4	0.6	FBgn0035977	CG4437
142294_at	Up	4	1.1	FBgn0011577	dally	division abnormally delayed
141946_at	Up	4	0.9	BDGP:LD04004.3prime-hit	maps to FBgn0034341 (	CG17531
145352_at	Up	4	1.9	FBgn0030994	CG14193
148745_at	Up	4	0.4	FBgn0036413	CG6419
143224_at	Up	4	1.1	FBgn0002023	Lim3	Saccharomyces cerevisiae UAS construct a of O Keefe
151301_at	Up	3.9	0.6	FBgn0040827	CG13315
148646_at	Up	3.9	0.3	FBgn0036270	CG18638
151983_at	Up	3.9	0.2	FBgn0027590	BcDNA:GH04753
154218_at	Up	3.9	0.2	FBgn0001098	Gdh	Glutamate dehydrogenase
148747_at	Up	3.9	0.9	FBgn0036419	CG13482
148410_at	Up	3.9	0.5	FBgn0035904	CG6776
152673_at	Up	3.9	0.2	FBgn0025680	cry	cryptochrome
154124_at	Up	3.9	0.3	FBgn0035432	CG17723
146960_at	Up	3.9	0.1	FBgn0033543	CG12338
148054_at	Up	3.9	0.7	FBgn0035355	CG16985
152886_at	Up	3.9	0.3	FBgn0034602	CG15658
151602_at	Up	3.9	0.4	BDGP:HL02687.3prime-hit	ESTpos=maps in FBgn0002921	Atpalpha
144173_at	Up	3.9	0.8	FBgn0027107	inx6
145000_at	Up	3.9	0.5	FBgn0030471	CG1630
149164_at	Up	3.9	0.6	FBgn0037047	CG12981
151845_at	Up	3.9	0.6	FBgn0034718	CG3413
142149_at	Up	3.9	0.5	FBgn0031192	CG14616
143128_at	Up	3.9	0.6	FBgn0000479	dnc	dunce
149731_at	Up	3.9	0.9	FBgn0037989	CG14741
149132_at	Up	3.9	0.6	FBgn0037000	CG5130
145104_at	Up	3.9	0.7	FBgn0030615	Cyp4s3
150411_at	Up	3.9	1.2	FBgn0039038	CG6688
153902_at	Up	3.9	1.1	FBgn0005636	nvy	nervy
143960_at	Up	3.9	1	FBgn0022701	Cht3	Chitinase 3
151486_at	Up	3.9	0.6	BDGP:GH04518.3prime-hit	ESTpos=maps in FBgn0011837	Tis11
152715_at	Up	3.8	0.1	FBgn0033188	CG1600
151805_at	Up	3.8	0.9	FBgn0016718	Reg-3
152676_at	Up	3.8	0.7	FBgn0035391	CG2159
146427_at	Up	3.8	1	FBgn0032667	CG15154
149266_at	Up	3.8	0.5	FBgn0037215	CG12582
146086_at	Up	3.8	0.4	FBgn0032116	CG3759
152798_at	Up	3.8	1.4	FBgn0036806	Cyp12c1
150156_at	Up	3.8	1.1	FBgn0038642	CG7709
151163_at	Up	3.8	1.7	FBgn0040686	CG14649
142085_at	Up	3.8	0.8	BDGP:LD46805.3prime-hit	maps to FBgn0031056 (	CG14226
141997_at	Up	3.8	0.7	BDGP:LD23968.3prime-hit	maps to FBgn0030007 (	CG2263
141895_at	Up	3.8	0.9	BDGP:GH17516.3prime-hit	maps to FBgn0033769 (	CG8768
143056_at	Up	3.8	1.5	FBgn0000036	nAcRalpha-96Aa	nicotinic Acetylcholine Receptor alpha 96Aa
154613_at	Up	3.7	0.1	FBgn0031360	CG17711
149653_at	Up	3.7	0.2	FBgn0037847	CG6584
152434_at	Up	3.7	0.8	FBgn0039825	CG12074
154664_at	Up	3.7	0.5	FBgn0004509	Fur1	Furin 1
143782_at	Up	3.7	0.5	FBgn0015037	Cyp4p1	Cytochrome P45-4p1
141576_at	Up	3.7	0.5	FBgn0030893	CG7122
146461_at	Up	3.7	0.5	FBgn0032726	CG10621
141780_at	Up	3.7	0.3	FBgn0015040	Cyp9c1	Cytochrome P45-9c1
143391_i_at	Up	3.7	0.5	FBgn0003888	betaTub60D	betaTubulin6D
146438_at	Up	3.7	0.6	FBgn0032686	CG10231
150448_at	Up	3.7	0.6	FBgn0039082	CG10180
142190_at	Up	3.7	1.3	FBgn0033981	Cyp6a21
150743_at	Up	3.7	0.7	FBgn0039533	CG5606
145569_at	Up	3.7	0.6	FBgn0031325	CG14343
149998_at	Up	3.7	1.9	FBgn0038402	CG5952
148426_at	Up	3.7	1.3	FBgn0035931	CG13312
148858_at	Up	3.7	0.9	FBgn0036585	CG13071
150141_at	Up	3.7	1.1	FBgn0038621	CG10864
149668_at	Up	3.7	0.7	FBgn0037868	CG15902
151338_at	Up	3.7	0.4	FBgn0040864	CG15755
150128_at	Up	3.7	0.9	FBgn0038596	CG14312
149846_at	Up	3.7	1.2	FBgn0038157	CG12538
141447_at	Up	3.7	0.9	FBgn0036436	CG4914
151031_at	Up	3.7	1.2	FBgn0040544	CG14700
146932_at	Up	3.7	0.7	FBgn0033501	CG12911
144521_at	Up	3.6	0.9	FBgn0029766	CG15784
153031_at	Up	3.6	0.3	FBgn0038037	Cyp9f2
152903_at	Up	3.6	0.2	FBgn0038924	CG6028
154621_at	Up	3.6	0.1	FBgn0027493	BcDNA:LD32788
142737_at	Up	3.6	0.6	FBgn0037007	CG5059
149561_at	Up	3.6	0.4	FBgn0037704	CG9379
143854_at	Up	3.6	0.4	FBgn0015872	Drip	Drip
153087_at	Up	3.6	0.6	FBgn0034479	CG8654
142790_at	Up	3.6	0.3	FBgn0029576	CG14771
142254_at	Up	3.6	0.2	FBgn0039326	CG10562
154971_at	Up	3.6	0.4	FBgn0031320	CG5126
153530_at	Up	3.6	0.5	FBgn0031317	CG5118
151450_at	Up	3.6	0.3	FBgn0040990	CG15156
141443_at	Up	3.6	0.1	FBgn0031717	CG6957
143164_at	Up	3.6	0.3	FBgn0000723	Fps85D	Fps oncogene analog
153987_at	Up	3.6	0.4	FBgn0026315	Ugt35a	UDP-glycosyltransferase 35a
141520_at	Up	3.6	0.2	FBgn0033197	CG17984
152363_at	Up	3.6	0.5	FBgn0033917	CG8503
150221_at	Up	3.6	1.2	FBgn0038737	CG11447
152839_at	Up	3.6	0.8	FBgn0035818	CG7388
147830_at	Up	3.6	0.6	FBgn0034958	CG3907
146796_at	Up	3.6	0.8	FBgn0033277	CG14760
154356_at	Up	3.6	1.1	FBgn0001123	G-salpha60A	G protein salpha 6A
145913_at	Up	3.6	1.2	FBgn0031837	CG11320
141403_at	Up	3.6	0.4	FBgn0030748	CG4394
146377_at	Up	3.6	1	FBgn0032604	CG13270
149988_at	Up	3.6	1.6	FBgn0038384	CG5470
145637_at	Up	3.5	0.4	FBgn0031418	CG3609
147127_s_at	Up	3.5	0.9	FBgn0033788	CG13323
153468_at	Up	3.5	0.2	FBgn0015776	Nrv1	Nervana 1
153289_at	Up	3.5	0.3	FBgn0034089	CG8446
153422_at	Up	3.5	0.1	FBgn0020611	Vha44	Vacuolar H<up>+</up> ATPase 44kD C subunit
154277_at	Up	3.5	0.3	FBgn0027501	BcDNA:LD24639
151897_at	Up	3.5	0.2	FBgn0039001	CG4919
150762_at	Up	3.5	0.8	FBgn0039567	CG4869
154826_at	Up	3.5	0.4	FBgn0032940	CG18362
150686_at	Up	3.5	0.3	FBgn0039456	CG14256
154879_at	Up	3.5	0.4	FBgn0038381	CG3303
142532_at	Up	3.5	0.3	FBgn0036298	CG10627
153072_at	Up	3.5	0.4	FBgn0035849	CG7404
151595_at	Up	3.5	0.3	BDGP:GM13876.3prime-hit	ESTpos=maps in FBgn0036077	CG6590
151487_at	Up	3.5	0.2	BDGP:GH04717.3prime-hit	ESTpos=maps 3prime of FBgn0032123
145454_at	Up	3.5	0.7	FBgn0031150	CG1754
144753_at	Up	3.5	0.3	FBgn0030125	CG12149
143587_at	Up	3.5	0.4	FBgn0010223	Galpha73B	G protein alpha 73B
144752_at	Up	3.5	0.6	FBgn0030124	CG12667
141364_at	Up	3.5	1.3	FBgn0031747	CG9021
148615_at	Up	3.5	1.1	FBgn0036220	CG5897
148220_at	Up	3.5	0.7	FBgn0035605	CG4814
142151_at	Up	3.5	0.5	FBgn0033708	CG8850
145357_at	Up	3.5	0.9	FBgn0031000	CG7876
145624_at	Up	3.5	0.7	FBgn0031396	CG10879
146155_at	Up	3.5	1.2	FBgn0032241	CG5356
146589_at	Up	3.4	0.2	FBgn0032949	CG3305
154279_at	Up	3.4	0.1	FBgn0029680	CG2934
141539_at	Up	3.4	0.3	FBgn0032134	CG3864
149768_s_at	Up	3.4	0.3	FBgn0038034	Cyp9f3
153364_at	Up	3.4	0.3	FBgn0031845	CG9232
152873_at	Up	3.4	0.2	FBgn0035767	CG8596
141765_at	Up	3.4	0.3	FBgn0010851	sgl	sugarless
148101_at	Up	3.4	0.5	FBgn0035431	CG14968
153896_at	Up	3.4	0.7	FBgn0037491	CG1227
152294_at	Up	3.4	0.2	FBgn0036759	CG5577
145850_i_at	Up	3.4	0.2	FBgn0031744	CG14002
151876_at	Up	3.4	0.5	FBgn0016715	Reg-2
152627_at	Up	3.4	0.2	FBgn0030052	CG12065
149302_at	Up	3.4	0.5	FBgn0037287	CG2008
148661_at	Up	3.4	0.6	FBgn0036288	CG10660
144428_at	Up	3.4	0.5	FBgn0029648	CG3603
151170_at	Up	3.4	1.2	FBgn0040693	CG13799
145855_at	Up	3.4	0.3	FBgn0031750	CG9011
144393_at	Up	3.4	0.9	FBgn0029600	CG18414
146071_at	Up	3.4	1.3	FBgn0032098	CG18566
141502_at	Up	3.4	0.4	FBgn0035376	CG2083
141899_at	Up	3.4	1	BDGP:GH18819.3prime-hit	maps to FBgn0035284 (	CG1898
145891_at	Up	3.4	1	FBgn0031802	CG9499
151138_at	Up	3.4	0.4	FBgn0040654	CG15648
149800_at	Up	3.4	0.7	FBgn0038084	CG14390
145436_at	Up	3.4	0.5	FBgn0031125	CG11692
147519_at	Up	3.4	0.9	FBgn0034473	CG12501	Odorant receptor 56a
144156_at	Up	3.3	0.1	FBgn0026753	Vha13	Vacuolar H<up>+</up> ATPase G-subunit
142842_at	Up	3.3	0.2	FBgn0031143	CG1532
149569_at	Up	3.3	0.2	FBgn0037715	CG9399
142775_at	Up	3.3	0.5	FBgn0000251	cad	caudal
153270_at	Up	3.3	0.3	FBgn0039496	CG6001
153649_at	Up	3.3	0.2	FBgn0033393	CG8029
144586_at	Up	3.3	0.5	FBgn0029854	CG3566
149169_at	Up	3.3	0.6	FBgn0037065	CG12974
142586_at	Up	3.3	0.7	FBgn0038981	CG5346
153516_at	Up	3.3	0.2	FBgn0013773	Cyp6a22
148814_at	Up	3.3	0.8	FBgn0036521	CG13448
142836_at	Up	3.3	1	FBgn0001223	Hsp22	Heat shock protein 22
147628_at	Up	3.3	0.2	FBgn0034639	CG15673
146486_at	Up	3.3	0.3	FBgn0032770	CG13086
152680_at	Up	3.3	0.3	FBgn0034358	CG18430
154760_at	Up	3.3	0.5	FBgn0035589	CG4618
142637_at	Up	3.3	0.4	FBgn0027356	amphiphysin	amphiphysin
146923_at	Up	3.3	0.4	FBgn0033488	CG11867
152405_at	Up	3.3	0.4	FBgn0027542	BcDNA:GH11973
149046_at	Up	3.3	0.6	FBgn0036870	CG14095
146466_at	Up	3.3	0.2	FBgn0032736	CG17338
147681_at	Up	3.3	1.6	FBgn0034736	CG6018
151684_i_at	Up	3.3	0.9	BDGP:LD31228.3prime-hit	ESTpos=maps 3prime of FBgn0029576
145391_at	Up	3.3	1.2	FBgn0031064	CG12531
144417_at	Up	3.3	1.2	FBgn0029637	CG14417
146223_at	Up	3.3	1	FBgn0032334	CG14914
148697_at	Up	3.3	1.5	FBgn0036344	CG14116
154691_at	Up	3.3	0.7	FBgn0034847	CG3502
150342_at	Up	3.3	0.9	FBgn0038929	CG13408
146630_at	Up	3.3	0.7	FBgn0033002	CG17589
143093_at	Up	3.2	0.1	FBgn0000261	Cat	Catalase
143625_at	Up	3.2	0.2	FBgn0010426	Vha14	Vacuolar H<up>+</up> ATPase 14kD subunit
152291_at	Up	3.2	0.1	FBgn0038662	CG14290
151853_at	Up	3.2	0.1	FBgn0027610	BcDNA:GH02431
152274_at	Up	3.2	0.8	FBgn0032735	CG10650
142967_at	Up	3.2	0.2	FBgn0033505	CG3451
142293_at	Up	3.2	0.1	FBgn0038077	CG12286
142886_at	Up	3.2	0.3	FBgn0032801	CG10165
152323_at	Up	3.2	0.2	FBgn0037744	CG8417
150297_at	Up	3.2	0.2	FBgn0038858	CG5793
149477_at	Up	3.2	0.7	FBgn0037562	CG11671
149779_at	Up	3.2	0.1	FBgn0038053	CG18549
152884_at	Up	3.2	0.3	FBgn0033812	CG4663
154320_at	Up	3.2	0.5	FBgn0001291	Jra	Jun-related antigen
145074_at	Up	3.2	0.3	FBgn0030575	CG5321
151429_at	Up	3.2	0.4	FBgn0040968	CG14933
141392_at	Up	3.2	0.9	FBgn0038881	CG16791
142740_at	Up	3.2	0.2	FBgn0035906	CG6673
148602_at	Up	3.2	0.2	FBgn0036205	CG14131
146001_at	Up	3.2	0.2	FBgn0031974	CG12560
144365_at	Up	3.2	0.3	FBgn0029557	CG3655
145962_at	Up	3.2	0.4	FBgn0031921	CG6630
142047_at	Up	3.2	0.4	BDGP:LD36162.3prime-hit	maps to FBgn0001228 (	Hsp67Bb
143482_at	Up	3.2	0.4	FBgn0004568	Dgk	Diacyl glycerol kinase
144070_at	Up	3.2	0.8	FBgn0025613	EG:84H4.4
151277_i_at	Up	3.2	1.4	FBgn0040804	CG13453
147777_at	Up	3.2	0.9	FBgn0034862	CG5357
143028_at	Up	3.2	1.6	FBgn0035311	CG15821
145696_at	Up	3.2	0.9	FBgn0031512	CG15404
142002_at	Up	3.2	1.4	BDGP:LD24347.3prime-hit	maps to FBgn0029629 (/CG8636
147199_at	Up	3.2	1.9	FBgn0033931	CG13939
148735_at	Up	3.2	0.8	FBgn0036393	CG17362
145529_at	Up	3.2	0.7	FBgn0031254	CG13692
149249_at	Up	3.2	0.9	FBgn0037183	CG14451
142937_at	Up	3.2	1	FBgn0029806	CG15768
151930_at	Up	3.1	0.3	FBgn0015324		Vacuolar H<up>+</up>-ATPase 26kD E subunit
152151_at	Up	3.1	0.2	FBgn0036824	CG3902
143835_at	Up	3.1	0.5	FBgn0015657	DnaJ-1	DnaJ-like-1
153158_at	Up	3.1	0.1	FBgn0031709	CG11024
143392_r_at	Up	3.1	0.2	FBgn0003888	betaTub60D	betaTubulin6D
154898_at	Up	3.1	0.3	FBgn0035400	CG11537
146652_at	Up	3.1	0.6	FBgn0033035	CG17337
141531_at	Up	3.1	0.2	FBgn0030603	CG5541
147486_i_at	Up	3.1	0.4	FBgn0034428	CG18606
146523_at	Up	3.1	0.5	FBgn0032832	CG10662
146140_at	Up	3.1	0.3	FBgn0032218	CG5381
147770_at	Up	3.1	0.4	FBgn0034854	CG3493
142973_at	Up	3.1	0.5	FBgn0039015	CG4803
149145_at	Up	3.1	0.2	FBgn0037020	CG4289
151548_at	Up	3.1	0.4	BDGP:GH21295.3prime-hit	ESTpos=maps 3prime of FBgn0034886
149900_at	Up	3.1	0.5	FBgn0038237	CG8279
146850_at	Up	3.1	0.8	FBgn0033355	CG13748
141851_at	Up	3.1	1.3	BDGP:GH08116.3prime-hit	maps to FBgn0015039 (/Cyp9b2	Cytochrome P45-9b2
145447_at	Up	3.1	1.4	FBgn0031138	CG11229
147456_at	Up	3.1	1.1	FBgn0034377	CG15071
143532_at	Up	3.1	1.2	FBgn0004898	fd96Cb	forkhead domain 96Cb
146776_at	Up	3.1	1.1	FBgn0033237	CG14766
147487_r_at	Up	3.1	1	FBgn0034428	CG18606
149036_at	Up	3.1	0.4	FBgn0036858	CG14088
149861_at	Up	3.1	0.9	FBgn0038185	CG14363
144756_at	Up	3.1	0.8	FBgn0030131	CG12654
143276_at	Up	3	0	FBgn0002868	MtnA	Metallothionein A
144596_at	Up	3	0.1	FBgn0029869	CG3861
146532_at	Up	3	0.3	FBgn0032844	CG10746
154539_at	Up	3	0.3	FBgn0037671	CG8444
152541_at	Up	3	0.3	FBgn0032242	CG5355
141232_at	Up	3	0.3	FBgn0038326	CG5044
142262_at	Up	3	0.3	FBgn0033448	CG1623
151794_at	Up	3	0.2	FBgn0028399	TMS1d
143781_at	Up	3	0.5	FBgn0015035	Cyp4e3	Cytochrome P45-4e3
143639_at	Up	3	0.3	FBgn0011225	jar	jaguar
144081_at	Up	3	0.2	FBgn0025640	EG:115C2.1
152210_at	Up	3	0.2	FBgn0025593	Glut1	Glucose transporter 1
154220_at	Up	3	0.2	FBgn0026189	prominin-like
154466_at	Up	3	0.5	FBgn0026199	myoglianin	myoglianin
152929_at	Up	3	0.3	FBgn0038799	CG4288
142628_at	Up	3	0.2	FBgn0032161	CG4594
143859_at	Up	3	0.5	FBgn0015925	csul	capsuleen
152588_at	Up	3	0.4	FBgn0004456	mew	multiple edematous wings
148158_at	Up	3	0.3	FBgn0035514	CG1332
142427_at	Up	3	0.3	FBgn0031299	CG4629
153818_at	Up	3	0.5	FBgn0036777	CG7341
146075_at	Up	3	0.7	FBgn0032103	CG18494
148850_at	Up	3	0.6	FBgn0036575	CG5157
144062_at	Up	3	1.7	FBgn0025395	EG:196F3.1
141331_at	Up	3	1.1	FBgn0033137	CG4471
147503_at	Up	3	0.6	FBgn0034456	CG15121
142093_at	Up	3	0.9	BDGP:LP07342.3prime-hit	maps to FBgn0039477 (	CG5812
143237_at	Up	3	0.4	FBgn0002561	l(1)sc	lethal of scute
145419_at	Up	3	0.7	FBgn0031102	CG15462
147683_at	Up	3	0.7	FBgn0034738	CG12489
144104_at	Up	3	0.5	FBgn0025834	EG:25E8.6
146631_at	Up	3	0.7	FBgn0033003	CG17588
143784_at	Up	2.9	0.4	FBgn0015221	Fer2LCH	Ferritin 2 light chain homologue
149187_at	Up	2.9	0.1	FBgn0037096	CG7625
154053_at	Up	2.9	0.2	FBgn0020653	Gr	Glutathione reductase
154332_at	Up	2.9	0.2	FBgn0039541	CG12876
152227_at	Up	2.9	0.2	FBgn0038407	CG6126
154364_at	Up	2.9	0.2	FBgn0037024	CG4365
146732_at	Up	2.9	0.3	FBgn0033162	CG1707
148396_f_at	Up	2.9	0.6	FBgn0035882	CG13666
153524_at	Up	2.9	0.2	FBgn0015788	Rab-RP1	Rab-related protein 1
153782_at	Up	2.9	0.2	FBgn0035978	CG4347
153842_at	Up	2.9	0.2	FBgn0001941	ifc	infertile crescent
150287_at	Up	2.9	0.6	FBgn0038842	CG5630
151797_at	Up	2.9	0.3	FBgn0032820	CG10611
143732_at	Up	2.9	0.4	FBgn0013974	Gyc76C	Guanyl cyclase at 76C
148058_at	Up	2.9	0.6	FBgn0035360	CG1246
153343_at	Up	2.9	0.1	FBgn0039509	CG3350
150880_at	Up	2.9	0.5	FBgn0039756	CG9743
146308_at	Up	2.9	0.3	FBgn0032469	CG9932
154852_at	Up	2.9	0.2	FBgn0032729	CG10639
152128_at	Up	2.9	0.2	FBgn0027570	BcDNA:GH07643
144254_at	Up	2.9	0.2	FBgn0028789	Dorsocross
148822_at	Up	2.9	0.3	FBgn0036530	CG7554
146910_at	Up	2.9	0.1	FBgn0033463	CG1513
141414_at	Up	2.9	0.4	FBgn0031428	CG9886
145457_at	Up	2.9	0.2	FBgn0031153	CG15448
153400_at	Up	2.9	0.5	FBgn0037279	CG1129
145228_at	Up	2.9	0.6	FBgn0030818	CG8936
145598_at	Up	2.9	0.5	FBgn0031362	CG17646
148425_at	Up	2.9	0.2	FBgn0035930	CG13307
152571_at	Up	2.9	0.4	FBgn0038115	CG7966
148225_at	Up	2.9	0.4	FBgn0035610	CG10626
154398_at	Up	2.9	0.2	FBgn0034002	CG8079
146364_at	Up	2.9	0.5	FBgn0032587	CG5953
150744_at	Up	2.9	0.5	FBgn0039535	CG12881
152320_at	Up	2.9	0.2	FBgn0027550	BcDNA:GH10711
141828_at	Up	2.9	0.4	BDGP:GH03514.3prime-hit	maps to FBgn0038278 (/CG7007
144013_at	Up	2.9	0.5	FBgn0024242	dystrophin	dystrophin
150157_at	Up	2.9	1.1	FBgn0038643	CG14300
147780_at	Up	2.9	0.9	FBgn0034865	CG3569	Odorant receptor 59b
142373_at	Up	2.9	0.7	FBgn0038348	CG18519
147145_at	Up	2.9	0.8	FBgn0033827	CG17047
146818_at	Up	2.9	0.9	FBgn0033306	CG14747
148342_at	Up	2.9	1	FBgn0035792	CG7548
AFFX-DapX-M_at	Up	2.9	0.7	L38424 B subtilis dapB, jojF, jojG genes corresponding to nucleotides 1358-3197 of L38424 (-5, -M, -3 represent transcript regions 5 prime, Middle, and 3 prime respectively)
151366_at	Up	2.9	0.7	FBgn0040893	CG14774
147586_at	Up	2.9	0.7	FBgn0034562	CG10614
149968_at	Up	2.8	0.5	FBgn0038353	CG5399
150121_at	Up	2.8	0.1	FBgn0038587	CG7998
151838_at	Up	2.8	0.3	FBgn0031263	CG2789
152276_at	Up	2.8	0.3	FBgn0010516	wal	walrus
150233_at	Up	2.8	0.1	FBgn0038756	CG4783
153496_at	Up	2.8	0.2	FBgn0004921	Ggamma1	G protein gamma 1
149244_at	Up	2.8	0.2	FBgn0037177	CG14454
146272_at	Up	2.8	0.3	FBgn0032412	CG16996
144893_at	Up	2.8	0.3	FBgn0030332	CG9360
143469_at	Up	2.8	0.4	FBgn0004430	LysS	Lysozyme S
147765_at	Up	2.8	0.3	FBgn0034848	CG9872
148984_at	Up	2.8	0.3	FBgn0036770	CG5485
153887_at	Up	2.8	0.2	FBgn0016701	Rab4	Rab-protein 4
151778_at	Up	2.8	0.3	FBgn0031514	CG3332
144622_at	Up	2.8	0.3	FBgn0029911	CG14435
146114_at	Up	2.8	0.1	FBgn0032170	CG4658
152278_at	Up	2.8	0.2	FBgn0003218	rdgB	retinal degeneration B
142352_at	Up	2.8	0.3	FBgn0033769	CG8768
149558_at	Up	2.8	0.3	FBgn0037694	CG16777
155159_at	Up	2.8	0.5	FBgn0038831	CG15694
150069_at	Up	2.8	0.1	FBgn0038504	CG5407
141583_at	Up	2.8	0.2	FBgn0033980	Cyp6a20
150549_at	Up	2.8	0.5	FBgn0039268	CG11819
146926_at	Up	2.8	0.5	FBgn0033493	CG12915
148680_at	Up	2.8	0.4	FBgn0036323	CG14118
151685_r_at	Up	2.8	0.3	BDGP:LD31228.3prime-hit	ESTpos=maps 3prime of FBgn0029576
148039_at	Up	2.8	0.4	FBgn0035332	CG13801
152865_at	Up	2.8	0.3	FBgn0015033	Cyp4d8	Cytochrome P45-4d8
153066_at	Up	2.8	0.2	FBgn0033809	CG4630
147387_at	Up	2.8	0.4	FBgn0034257	CG14484
150074_at	Up	2.8	0.6	FBgn0038509	CG14332
148152_at	Up	2.8	0.7	FBgn0035508	CG15005
151748_at	Up	2.8	0.4	BDGP:SD05937.3prime-hit	ESTpos=maps in FBgn0004396	CrebA
152223_at	Up	2.8	0.3	FBgn0039137	CG13604
144689_at	Up	2.8	0.8	FBgn0030020	CG12658
146422_at	Up	2.8	0.6	FBgn0032662	CG5750
144319_at	Up	2.8	0.3	FBgn0028935	BG:DS00365.1
148247_at	Up	2.8	0.9	FBgn0035655	CG13291
153041_at	Up	2.7	0.1	FBgn0005671	Vha55	Vacuolar H<up>+</up>-ATPase 55kD B subunit
154176_at	Up	2.7	0.1	FBgn0034934	CG2827
152687_at	Up	2.7	0.4	FBgn0030688	CG8952
147793_at	Up	2.7	0.3	FBgn0034885	CG4019
153673_at	Up	2.7	0.5	FBgn0000083	AnnIX	Annexin IX
151475_at	Up	2.7	0.3	BDGP:GH01265.3prime-hit	ESTpos=maps in FBgn0033080	CG12397
154406_at	Up	2.7	0.2	FBgn0033356	CG8229
144118_at	Up	2.7	0.1	FBgn0026088	EG:63B12.12
143049_at	Up	2.7	0.1	FBgn0034616	CG15665
153239_at	Up	2.7	0.2	FBgn0033382	CG8058
154635_at	Up	2.7	0.3	FBgn0030946	CG6659
153203_at	Up	2.7	0.2	FBgn0039156	CG6178
144036_at	Up	2.7	0.3	FBgn0024945	NitFhit	Nitrilase and fragile histidine triad fusion protein
154049_at	Up	2.7	0.5	FBgn0036444	CG9370
141723_at	Up	2.7	0.2	FBgn0034346	CG12263
145184_at	Up	2.7	0.2	FBgn0030746	CG9981
154005_at	Up	2.7	0.2	FBgn0027531	BcDNA:LD21334
141437_at	Up	2.7	0.3	FBgn0036975	CG5618
152659_at	Up	2.7	0.3	FBgn0039402	CG14542
148234_at	Up	2.7	0.2	FBgn0035632	CG10575
143444_at	Up	2.7	0.2	FBgn0004359	T48	Transcript 48
152758_at	Up	2.7	0.2	FBgn0037709	CG8199
150685_at	Up	2.7	0.3	FBgn0039455	CG14255
150104_at	Up	2.7	0.4	FBgn0038554	CG14320
150945_at	Up	2.7	0.5	FBgn0039850	CG11333
142330_at	Up	2.7	0.3	FBgn0000635	Fas2	Fasciclin 2
145284_at	Up	2.7	1.2	FBgn0030902	CG16958
148415_at	Up	2.7	0.5	FBgn0035912	CG17926
144616_at	Up	2.7	0.9	FBgn0029902	CG14436
143334_at	Up	2.7	0.3	FBgn0003328	scb	scab
145406_at	Up	2.7	0.1	FBgn0031081	CG9565
144083_at	Up	2.7	0.4	FBgn0025642	EG:114D9.1
149283_at	Up	2.7	0.4	FBgn0037258	CG12585
146658_at	Up	2.7	1.2	FBgn0033045	CG12551
149700_at	Up	2.7	1	FBgn0037935	CG6834
143718_at	Up	2.7	1.2	FBgn0013755	Bro	Brother
143537_at	Up	2.7	0.6	FBgn0004919	gol	goliath
144621_at	Up	2.7	0.4	FBgn0029909	CG12796
148118_at	Up	2.7	0.8	FBgn0035454	CG12029
AFFX-ThrX-M_at	Up	2.7	0.4	X04603 B subtilis thrC, thrB genes corresponding to nucleotides 248-2229 of X04603 (-5, -M, -3 represent transcript regions 5 prime, Middle, and 3 prime respectively)
148621_at	Up	2.7	1.1	FBgn0036228	CG9781
142929_at	Up	2.7	1.1	FBgn0038798	CG17916	Odorant receptor 92a
144477_at	Up	2.7	0.7	FBgn0029707	CG12688
151073_r_at	Up	2.7	0.6	FBgn0040585	CG13858
149286_at	Up	2.7	0.9	FBgn0037263	CG18271
149413_at	Up	2.7	0.7	FBgn0037459	CG15184
143947_at	Up	2.7	0.8	FBgn0021742	C901
146706_at	Up	2.7	0.5	FBgn0033120	CG15242
141528_at	Up	2.6	0.1	FBgn0004145		Vacuolar H<up>+</up> ATPase 16kD subunit
151016_at	Up	2.6	0.1	FBgn0040529	CG9603
153924_at	Up	2.6	0.2	FBgn0004907	14-3-3zeta	antisense sevenless promoter construct
144212_at	Up	2.6	0.1	FBgn0028419	Kr-h2	Kruppel homolog 2
153113_at	Up	2.6	0.3	FBgn0036318	CG11009
154085_at	Up	2.6	0.1	FBgn0000566	Eip55E
154731_at	Up	2.6	0.2	FBgn0028646	aralar1
154778_at	Up	2.6	0.2	FBgn0035321	CG1275
149694_at	Up	2.6	0.1	FBgn0037917	CG5344
152901_at	Up	2.6	0.4	FBgn0032699	CG10383
153419_at	Up	2.6	0.1	FBgn0011603	ine	inebriated
145594_at	Up	2.6	0.2	FBgn0031356	CG17660
142374_at	Up	2.6	0.2	FBgn0038349	CG6045
144243_at	Up	2.6	0.7	FBgn0028679	Sema-5c
144151_at	Up	2.6	0.2	FBgn0026630	nes	nessy
142176_at	Up	2.6	0.1	FBgn0032123	CG3811
145636_at	Up	2.6	0.2	FBgn0031417	CG3597
144074_at	Up	2.6	0.2	FBgn0025624	EG:22E5.9
141692_at	Up	2.6	0.3	FBgn0030650	CG7821
146727_at	Up	2.6	0.1	FBgn0033153	CG11086
149316_at	Up	2.6	0.3	FBgn0037305	CG12173
146139_at	Up	2.6	0.3	FBgn0032217	CG4972
145185_at	Up	2.6	0.5	FBgn0030747	CG4301
151689_s_at	Up	2.6	0.2	BDGP:LD32282.3prime-hit	ESTpos=maps in FBgn0003557	Su(dx)
152119_at	Up	2.6	0.5	FBgn0027573	BcDNA:GH07466
146253_at	Up	2.6	0.1	FBgn0032378	CG14939
146686_at	Up	2.6	0.1	FBgn0033091	CG3686
146436_at	Up	2.6	0.3	FBgn0032682	CG10176
143674_at	Up	2.6	0.3	FBgn0011672	Mvl	Malvolio
146773_at	Up	2.6	0.4	FBgn0033230	CG12820
149341_at	Up	2.6	0.3	FBgn0037347	CG1427
146492_at	Up	2.6	0.5	FBgn0032780	CG13085
149967_at	Up	2.6	0.3	FBgn0038352	CG14874
146142_at	Up	2.6	0.3	FBgn0032224	CG5025	Selenophosphate synthetase 2
150036_at	Up	2.6	0.4	FBgn0038455	CG14907
152637_at	Up	2.6	0.3	FBgn0036241	CG5679
144783_at	Up	2.6	0.3	FBgn0030179	CG12094
145113_at	Up	2.6	0.9	FBgn0030626	CG15032
153562_at	Up	2.6	0.9	FBgn0030966	CG7280
147614_at	Up	2.6	0.7	FBgn0034610	CG15664
142088_at	Up	2.6	0.4	BDGP:LP05693.3prime-hit	maps to FBgn0038800 (	CG15921
147289_at	Up	2.6	0.4	FBgn0034096	CG7786
141988_at	Up	2.6	0.4	BDGP:LD22509.3prime-hit	maps to FBgn0024319 (	Nach
148133_at	Up	2.6	0.4	FBgn0035478	CG10853
149119_at	Up	2.6	0.5	FBgn0036977	CG5665
151491_at	Up	2.6	0.7	BDGP:GH04950.3prime-hit	ESTpos=maps in FBgn0034006	CG16805
147218_at	Up	2.6	0.6	FBgn0033957	CG12865
144138_at	Up	2.6	1.3	FBgn0026398	Or22A.1	Odorant receptor 22a
151274_at	Up	2.6	1	FBgn0040802	CG12329
147567_at	Up	2.6	0.4	FBgn0034541	CG13437
145082_at	Up	2.6	0.8	FBgn0030586	CG12539
153576_at	Up	2.5	0.2	FBgn0036182	CG6084
146619_i_at	Up	2.5	0.2	FBgn0032985	CG12628
149322_at	Up	2.5	0.2	FBgn0037313	CG1161
143702_at	Up	2.5	0.1	FBgn0013272	Gp150	Metallothionein A promoter construct of Fashena
152253_at	Up	2.5	0.1	FBgn0037216	CG12583
145534_at	Up	2.5	0.3	FBgn0031259	CG4427
141547_at	Up	2.5	0.1	FBgn0004057	Zw	Zwischenferment
141573_at	Up	2.5	0.2	FBgn0031363	CG17647
152547_at	Up	2.5	0.2	FBgn0033385	CG8055
146911_at	Up	2.5	0.3	FBgn0033465	CG12140
151915_at	Up	2.5	0.2	FBgn0027596	BcDNA:GH03482
151811_at	Up	2.5	0.5	FBgn0034644	CG10082
143774_at	Up	2.5	0.3	FBgn0015000	betaggt-I	beta subunit of type I geranylgeranyl transferase
150016_at	Up	2.5	0.2	FBgn0038430	CG14895
151834_at	Up	2.5	0.5	FBgn0036371	CG10745
141732_at	Up	2.5	0.2	FBgn0004210	puc	puckered
151658_at	Up	2.5	0.2	BDGP:LD19810.3prime-hit	ESTpos=maps 3prime of FBgn0027356
142357_at	Up	2.5	0.3	FBgn0026090	EG:131F2.3
147887_at	Up	2.5	0.2	FBgn0035054	CG9189
150601_at	Up	2.5	0.2	FBgn0039356	CG5039
147285_at	Up	2.5	0.5	FBgn0034085	CG18243
144020_at	Up	2.5	0.4	FBgn0024365	EG:8D8.3
143076_at	Up	2.5	0.1	FBgn0000109	Aprt	Adenine phosphoribosyltransferase
143972_at	Up	2.5	0.4	FBgn0023095	caps	capricious
146494_at	Up	2.5	0.1	FBgn0032782	CG9994
147622_at	Up	2.5	0.3	FBgn0034625	CG15671
144382_at	Up	2.5	0.6	FBgn0029580	CG14778
145380_at	Up	2.5	0.3	FBgn0031038	CG14208
148260_at	Up	2.5	0.3	FBgn0035674	CG13295
153146_at	Up	2.5	0.2	FBgn0034220	CG6530
147565_at	Up	2.5	0.5	FBgn0034539	CG11159
144124_at	Up	2.5	0.3	FBgn0026374	Rhp	Rhophilin
153741_at	Up	2.5	0.5	FBgn0028509	BG:DS08220.1	centaurin gamma 1A
145145_at	Up	2.5	0.5	FBgn0030676	CG12379
148185_at	Up	2.5	0.7	FBgn0035554	CG13721
148941_at	Up	2.5	0.5	FBgn0036709	CG13726	Odorant receptor 74a
150598_at	Up	2.5	0.8	FBgn0039353	CG5046
147729_at	Up	2.5	0.9	FBgn0034805	CG13534
143521_at	Up	2.5	0.5	FBgn0004859	ci	cubitus interruptus
149692_at	Up	2.5	0.4	FBgn0037914	CG14709
144776_at	Up	2.5	1	FBgn0030167	CG15252
143924_at	Up	2.5	0.6	FBgn0020391	Nrk	Neurospecific receptor kinase
145300_at	Up	2.5	0.8	FBgn0030919	CG15055
152205_at	Up	2.5	0.6	FBgn0014135	bnl	branchless
148151_at	Up	2.5	0.4	FBgn0035507	CG1308
141901_at	Up	2.5	0.8	BDGP:GH20077.3prime-hit	maps to FBgn0033971 (	CG10209
143555_at	Up	2.5	0.6	FBgn0005616	msl-2	male-specific lethal 2
151405_at	Up	2.5	1	FBgn0040938	CG12648
147098_at	Up	2.5	0.7	FBgn0033747	CG13152
143733_at	Up	2.4	0.1	FBgn0013981	His4r	Histone H4 replacement
151736_at	Up	2.4	0.2	BDGP:LP11629.3prime-hit	ESTpos=maps 3prime of FBgn0033505
152311_at	Up	2.4	0.1	FBgn0037049	CG10577
143742_at	Up	2.4	0.1	FBgn0014010	Rab5	Rab-protein 5
141307_at	Up	2.4	0.4	FBgn0034225	CG4827
153738_at	Up	2.4	0.2	FBgn0024947	NTPase
141484_at	Up	2.4	0.1	FBgn0035588	CG10672
148108_at	Up	2.4	0.2	FBgn0035444	CG12012
152848_at	Up	2.4	0.2	FBgn0033443	CG1698
152312_at	Up	2.4	0.3	FBgn0034048	CG8256
149217_at	Up	2.4	0.2	FBgn0037144	CG7458
141495_at	Up	2.4	0.1	FBgn0004687	Mlc-c	Myosin light chain cytoplasmic
150759_at	Up	2.4	0.1	FBgn0039561	CG4963
152918_at	Up	2.4	0.3	FBgn0037308	CG1114
148917_at	Up	2.4	0.2	FBgn0036666	CG9712
154112_at	Up	2.4	0.1	FBgn0038220	CG12207
144519_at	Up	2.4	0.3	FBgn0029762	CG3252
142766_at	Up	2.4	0.4	FBgn0032235	CG5096
142796_at	Up	2.4	0.3	FBgn0034142	CG8306
151147_at	Up	2.4	0.6	FBgn0040665	CG13593
145906_at	Up	2.4	0.1	FBgn0031827	CG9551
154608_at	Up	2.4	0.3	FBgn0037648	CG11975
152382_at	Up	2.4	0.3	FBgn0031948	CG7149
144764_at	Up	2.4	0.3	FBgn0030147	CG3102
141265_at	Up	2.4	0.3	FBgn0036033	CG6757
144460_at	Up	2.4	0.3	FBgn0029689	CG6428
148372_at	Up	2.4	0.3	FBgn0035834	CG7905
146119_at	Up	2.4	0.4	FBgn0032178	CG4804
149960_at	Up	2.4	0.6	FBgn0038341	CG14869
146954_at	Up	2.4	0.2	FBgn0033532	CG18380
141542_at	Up	2.4	0.4	FBgn0015954	kuz	kuzbanian
149913_at	Up	2.4	0.3	FBgn0038255	CG7552
142004_at	Up	2.4	0.2	BDGP:LD24696.3prime-hit	maps to FBgn0033101 (	CG9436
151061_at	Up	2.4	0.3	FBgn0040573	CG17208
145301_at	Up	2.4	0.1	FBgn0030922	CG15050
147041_at	Up	2.4	0.6	FBgn0033657	CG8271
145862_at	Up	2.4	0.4	FBgn0031760	CG9093
148679_at	Up	2.4	0.5	FBgn0036322	CG14119
151809_at	Up	2.4	0.4	FBgn0031745	CG8965
154607_at	Up	2.4	0.3	FBgn0028420	Kr-h1	Kruppel homolog 1
151014_at	Up	2.4	0.2	FBgn0040527	CG11603
150316_at	Up	2.4	0.4	FBgn0038891	CG15499
154703_at	Up	2.4	0.4	FBgn0031828	CG13765
141669_at	Up	2.4	0.3	FBgn0037222	CG14642
149936_at	Up	2.4	0.6	FBgn0038289	CG6934
147752_at	Up	2.4	0.7	FBgn0034831	CG13547
141958_at	Up	2.4	0.2	BDGP:LD12611.3prime-hit	maps to FBgn0038982 (	CG5340
142645_r_at	Up	2.4	0.6	FBgn0037212	nAcRalpha-80B	nicotinic Acetylcholine Receptor alpha 8B
151482_r_at	Up	2.4	0.2	BDGP:GH02989.3prime-hit	ESTpos=maps in FBgn0031192	CG14616
145950_at	Up	2.4	0.6	FBgn0031902	CG4969
146570_at	Up	2.4	0.4	FBgn0032914	CG14397
146396_at	Up	2.4	0.5	FBgn0032628	CG15137
144732_at	Up	2.4	0.5	FBgn0030094	CG11042
151103_at	Up	2.4	0.6	FBgn0040617	CG12515
148127_at	Up	2.4	0.6	FBgn0035468	CG14979
145318_at	Up	2.4	0.5	FBgn0030947	CG6696
144563_at	Up	2.4	0.4	FBgn0029826	CG6041
150621_at	Up	2.4	0.3	FBgn0039380	CG5890
143798_at	Up	2.4	0.4	FBgn0015323	VAChT
146380_at	Up	2.4	0.3	FBgn0032607	CG13272
151130_at	Up	2.4	0.7	FBgn0040646	CG14580
144097_at	Up	2.3	0.1	FBgn0025814	Mgstl	Microsomal glutathione S-transferase-like
144699_at	Up	2.3	0.3	FBgn0030038	CG1440
AFFX-Dros-eIF-4a_5_at	Up	2.3	0.1	Drosophila gene for eIF-4a (_5, _M, _3 represent transcript regions 5 prime, Middle, and 3 prime respectively)
148486_at	Up	2.3	0.2	FBgn0036034	CG16707
154229_at	Up	2.3	0.1	FBgn0029969	CG10932
149771_at	Up	2.3	0.3	FBgn0038038	CG5167
148166_at	Up	2.3	0.2	FBgn0035529	CG1319
153010_at	Up	2.3	0.3	FBgn0036805	CG4108
153798_at	Up	2.3	0.2	FBgn0035715	CG10103
153065_at	Up	2.3	0.1	FBgn0028582	lqf	liquid facets
153894_at	Up	2.3	0.2	FBgn0039644	CG11897
152081_at	Up	2.3	0.2	FBgn0036760	CG5567
144653_at	Up	2.3	0.2	FBgn0029959	CG12156
153128_at	Up	2.3	0.1	FBgn0034215	CG4802
150223_at	Up	2.3	0.4	FBgn0038740	CG4562
144581_at	Up	2.3	0.2	FBgn0029849	CG3774
150580_at	Up	2.3	0.1	FBgn0039317	CG10634
150201_at	Up	2.3	0.1	FBgn0038711	CG7240
151822_at	Up	2.3	0.4	FBgn0014018	Rel	Relish
145934_at	Up	2.3	0.1	FBgn0031877	CG10399
147986_at	Up	2.3	0.2	FBgn0035232	CG12099
154281_at	Up	2.3	0.2	FBgn0024846	p38b	antisense Saccharomyces cerevisiae UAS construct
154102_at	Up	2.3	0.8	FBgn0032118	CG3766
142143_at	Up	2.3	0.2	FBgn0016078	wun	wunen
148232_at	Up	2.3	0.2	FBgn0035625	CG5249
141563_at	Up	2.3	0.2	FBgn0034628	CG9707
143939_at	Up	2.3	0.2	FBgn0020645	Lcp65Aa
142800_at	Up	2.3	0.3	FBgn0003557	Su(dx)	Suppressor of deltex
141361_at	Up	2.3	0.3	FBgn0039637	CG11880
153355_at	Up	2.3	0.2	FBgn0039877	CG2118
142211_at	Up	2.3	0.4	FBgn0034392	CG15094
145570_at	Up	2.3	0.4	FBgn0031326	CG5156
150432_at	Up	2.3	0.3	FBgn0039062	CG17894
147440_at	Up	2.3	0.3	FBgn0034350	CG5189
153543_at	Up	2.3	0.2	FBgn0033040	CG11163
142125_at	Up	2.3	0.3	FBgn0001404	egh	egghead
154682_at	Up	2.3	0.4	FBgn0036744	Keren	Keren
146267_at	Up	2.3	0.4	FBgn0032402	CG14945
151381_at	Up	2.3	0.4	FBgn0040912	CG15466
142339_at	Up	2.3	0.2	FBgn0024179	wit	wishful thinking
151603_at	Up	2.3	0.3	BDGP:HL05860.3prime-hit	ESTpos=maps 3prime of FBgn0030960
151153_at	Up	2.3	0.2	FBgn0040676	CG15243
141995_at	Up	2.3	0.1	BDGP:LD23830.3prime-hit	maps to FBgn0033408 (	CG8800
148611_at	Up	2.3	0.2	FBgn0036216	CG14129
145298_at	Up	2.3	0.1	FBgn0030917	CG6267
148507_at	Up	2.3	0.3	FBgn0036066	CG14160
153744_at	Up	2.3	0.4	FBgn0029939	CG9650
153061_at	Up	2.3	0.3	FBgn0035055	CG3872
142769_at	Up	2.3	0.8	FBgn0036678	CG11905
144775_at	Up	2.3	0.5	FBgn0030166	CG15251
145949_at	Up	2.3	0.9	FBgn0031901	CG13785
141338_at	Up	2.3	0.4	FBgn0039795	CG1342
148629_at	Up	2.3	0.6	FBgn0036244	CG17155
154550_at	Up	2.3	0.8	FBgn0040908	CG12687
151253_at	Up	2.3	0.2	FBgn0040781	CG17983
145328_at	Up	2.3	0.6	FBgn0030961	CG7058
143063_at	Up	2.3	0.3	FBgn0000056	Adhr	Adh-related
153621_at	Up	2.3	0.4	FBgn0037656	CG11986
142067_at	Up	2.3	0.9	BDGP:LD43152.3prime-hit	maps to FBgn0039501 (	CG5987
141824_at	Up	2.3	0.8	BDGP:GH02203.3prime-hit	maps to FBgn0016970 (/l(2)k10201
151732_at	Up	2.3	0.7	BDGP:LP07538.3prime-hit	ESTpos=maps in FBgn0028394	CG17834
145241_at	Up	2.3	0.5	FBgn0030835	CG12996
144598_at	Up	2.3	0.4	FBgn0029872	CG12543
149111_at	Up	2.3	0.4	FBgn0036963	CG13817
146945_at	Up	2.3	0.4	FBgn0033517	CG12897
151448_at	Up	2.3	0.4	FBgn0040988	CG15146
150505_at	Up	2.3	0.4	FBgn0039193	CG13613
142055_at	Up	2.3	0.6	BDGP:LD38389.3prime-hit	maps to FBgn0023180 (/Orc6	Origin recognition complex subunit 6
150103_at	Up	2.3	0.4	FBgn0038553	CG7723
143694_at	Up	2.3	0.5	FBgn0011820	OrfKD
152070_at	Up	2.2	0.2	FBgn0030521	CG10992
153028_at	Up	2.2	0.2	FBgn0014184	guf	gut feeling
144140_at	Up	2.2	0.1	FBgn0026409	Mpcp	Mitochondrial phosphate carrier protein
141671_s_at	Up	2.2	0.1	FBgn0032715	CG17597
153665_at	Up	2.2	0.2	FBgn0017558	Pdk	Pyruvate dehydrogenase kinase
149710_r_at	Up	2.2	0.1	FBgn0037953	CG14727
143186_at	Up	2.2	0.1	FBgn0001168	h	hairy
144957_r_at	Up	2.2	0.1	FBgn0030415	CG15726
141356_at	Up	2.2	0.1	FBgn0036762	CG7430
149345_at	Up	2.2	0.2	FBgn0037354	CG12171
151733_at	Up	2.2	0.1	BDGP:LP07553.3prime-hit	ESTpos=maps in FBgn0032396	CG5304
146771_at	Up	2.2	0.2	FBgn0033226	CG1882
151121_at	Up	2.2	0.2	FBgn0040636	CG13255
149195_at	Up	2.2	0.1	FBgn0037110	CG14577
155046_at	Up	2.2	0.1	FBgn0029906	CG4542
142241_at	Up	2.2	0.2	FBgn0032012	CG7870
147379_at	Up	2.2	0.1	FBgn0034248	CG14483
153979_at	Up	2.2	0.1	FBgn0033402	CG2078
141749_at	Up	2.2	0.2	FBgn0013576	l(3)82Fd	heat shock promoter construct of Stowers
153955_at	Up	2.2	0.2	FBgn0025381	EG:80H7.5
147698_at	Up	2.2	0.2	FBgn0034760	CG13512
151933_at	Up	2.2	0.3	FBgn0027593	BcDNA:GH03693
153218_at	Up	2.2	0.5	FBgn0034709	CG3074
141645_at	Up	2.2	0.2	FBgn0034448	CG8201
153719_at	Up	2.2	0.2	FBgn0030505	CG11172
141482_at	Up	2.2	0.3	FBgn0037733	CG9489
153395_at	Up	2.2	0.3	FBgn0000229	bsk	basket
146371_at	Up	2.2	0.1	FBgn0032595	CG17996
142911_at	Up	2.2	0.1	FBgn0035614	CG10622
148016_at	Up	2.2	0.4	FBgn0035296	CG11814
145402_at	Up	2.2	0.2	FBgn0031075	CG15619
152622_at	Up	2.2	0.2	FBgn0037518	CG2641
154552_at	Up	2.2	0.1	FBgn0033095	CG3409
141505_at	Up	2.2	0.3	FBgn0035752	CG8616
143268_at	Up	2.2	0.3	FBgn0002778	mnd	minidiscs
153594_at	Up	2.2	0.2	FBgn0036566	CG5284
151145_at	Up	2.2	0.4	FBgn0040663	CG18679
148594_at	Up	2.2	0.1	FBgn0036192	CG14133
149318_at	Up	2.2	0.1	FBgn0037307	CG14666
151036_f_at	Up	2.2	0.4	FBgn0040549	CG5834
153986_at	Up	2.2	0.3	FBgn0034083	CG8434
142546_at	Up	2.2	0.2	FBgn0037560	CG18228
146012_at	Up	2.2	0.4	FBgn0031999	CG8419
152068_at	Up	2.2	0.3	FBgn0031637	CG2950
154692_at	Up	2.2	0.5	FBgn0033577	CG18239
146508_at	Up	2.2	0.3	FBgn0032813	CG10262
142290_r_at	Up	2.2	0.4	FBgn0039134	CG13600
152189_at	Up	2.2	0.4	FBgn0038475	CG3962
149895_at	Up	2.2	1.1	FBgn0038230	CG14843
151461_r_at	Up	2.2	0.3	FBgn0041005	CG13303
146070_at	Up	2.2	0.6	FBgn0032097	CG9584
141875_at	Up	2.2	0.2	BDGP:GH12726.3prime-hit	maps to FBgn0038077 (/CG12286
150144_at	Up	2.2	0.7	FBgn0038624	CG14307
150952_at	Up	2.2	0.4	FBgn0039862	CG1804
153016_r_at	Up	2.2	0.5	FBgn0037269	CG1055
142486_at	Up	2.2	0.6	FBgn0037927	CG18479
144630_s_at	Up	2.2	0.5	FBgn0029920	CG4575
147198_at	Up	2.2	0.5	FBgn0033930	CG13940
148359_at	Up	2.2	0.6	FBgn0035816	CG13685
142028_at	Up	2.2	0.5	BDGP:LD30467.3prime-hit	maps to FBgn0037621 (	CG9797
145943_at	Up	2.2	0.5	FBgn0031890	CG13782
148066_at	Up	2.2	0.7	FBgn0035369	CG14951
151360_at	Up	2.1	0.1	FBgn0040887	CG7418
147469_at	Up	2.1	0.1	FBgn0034398	CG15098
142709_s_at	Up	2.1	0.3	FBgn0033878	CG18645
143949_at	Up	2.1	0.1	FBgn0021765	scu	scully
153159_at	Up	2.1	0	FBgn0038400	CG5903
152455_at	Up	2.1	0.2	FBgn0037146	CG7470
152185_at	Up	2.1	0	FBgn0039635	CG11876
152056_at	Up	2.1	0.2	FBgn0003231	ref(2)P	refractory to sigma P
152350_at	Up	2.1	0.1	FBgn0027547	BcDNA:GH11112
152453_at	Up	2.1	0.1	FBgn0023169	SNF1A	SNF1A
146052_at	Up	2.1	0.3	FBgn0032074	CG9494	Tetraspanin 29Fa
144347_at	Up	2.1	0.1	FBgn0029529	CG13365
143511_at	Up	2.1	0.2	FBgn0004779	Ccp84Ae
148851_at	Up	2.1	0.1	FBgn0036576	CG5151
147870_at	Up	2.1	0.1	FBgn0035020	CG13585
143878_at	Up	2.1	0.1	FBgn0016693	Past1	Putative Achaete Scute Target 1
152861_at	Up	2.1	0.3	FBgn0033391	CG8026
144709_at	Up	2.1	0.2	FBgn0030056	CG11284
	Up	2.1	0.1	FBgn0030638	CG11655
144729_at	Up	2.1	0.3	FBgn0030089	CG9113
154242_at	Up	2.1	0.3	FBgn0029984	CG2206
147615_at	Up	2.1	0.2	FBgn0034611	CG10069
148638_at	Up	2.1	0.2	FBgn0036261	CG6906
154175_at	Up	2.1	0.2	FBgn0038463	CG3534
148366_at	Up	2.1	0.2	FBgn0035825	CG8111
149138_at	Up	2.1	0.1	FBgn0037011	CG4858
152751_at	Up	2.1	0.2	FBgn0032477	CG5287
148678_at	Up	2.1	0.1	FBgn0036321	CG14120
150781_at	Up	2.1	0.2	FBgn0039595	CG10001
153962_at	Up	2.1	0.2	FBgn0037019	CG3947
152159_at	Up	2.1	0.1	FBgn0039856	CG1774
148566_at	Up	2.1	0.1	FBgn0036149	CG18490
149291_at	Up	2.1	0.4	FBgn0037271	CG9767
146916_at	Up	2.1	0.2	FBgn0033472	CG15862
147819_at	Up	2.1	0.2	FBgn0034938	CG3803
146955_at	Up	2.1	0.2	FBgn0033533	CG18379
152410_at	Up	2.1	0.3	FBgn0015573	alpha-Est5	alpha-Esterase-5
150976_at	Up	2.1	0.4	FBgn0039902	CG2177
147943_at	Up	2.1	0.3	FBgn0035166	CG13902
148361_at	Up	2.1	0.2	FBgn0035819	CG13684
142727_at	Up	2.1	0.2	FBgn0032449	CG17036
147483_i_at	Up	2.1	0.3	FBgn0034426	CG10476
152811_at	Up	2.1	0.2	FBgn0035244	CG7955
142433_at	Up	2.1	0.1	FBgn0035082	CG2811
146838_at	Up	2.1	0.4	FBgn0033335	CG13753
145330_at	Up	2.1	0.3	FBgn0030964	CG7103
141868_at	Up	2.1	0.3	BDGP:GH11331.3prime-hit	maps to FBgn0032308 (	CG17137
147070_at	Up	2.1	0.5	FBgn0033703	CG13170
148970_at	Up	2.1	0.3	FBgn0036749	CG7460
142008_at	Up	2.1	0.3	BDGP:LD24904.3prime-hit	maps to FBgn0037199 (	CG11137
153004_at	Up	2.1	0.2	FBgn0033923	CG8603
146026_at	Up	2.1	0.5	FBgn0032031	CG13390
151717_s_at	Up	2.1	0.4	BDGP:LD45505.3prime-hit	ESTpos=maps in FBgn0002932	neur
144387_at	Up	2.1	0.2	FBgn0029588	CG14798
154922_at	Up	2.1	0.5	FBgn0039690	CG1969
153474_at	Up	2.1	0.1	FBgn0036257	CG6811
143344_r_at	Up	2.1	0.1	FBgn0003371	sgg	shaggy
152374_at	Up	2.1	0.3	FBgn0037552	CG7800
148187_at	Up	2.1	0.5	FBgn0035556	CG18318
153386_at	Up	2.1	0.4	FBgn0035989	CG3967
141992_at	Up	2.1	0.4	BDGP:LD23595.3prime-hit	maps to FBgn0035372 (	CG12093
150497_at	Up	2.1	0.5	FBgn0039173	CG6268
149758_at	Up	2.1	0.4	FBgn0038023	CG11512
143480_at	Up	2.1	0.4	FBgn0004554	Edg91	Ecdysone-dependent gene 91
150813_at	Up	2.1	0.2	FBgn0039650	CG11900
145877_at	Up	2.1	0.6	FBgn0031787	CG15813
145126_at	Up	2.1	0.6	FBgn0030649	CG6350
150995_at	Up	2.1	0.3	FBgn0039931	CG11091
148859_at	Up	2.1	0.8	FBgn0036586	CG13070
144425_at	Up	2.1	0.2	FBgn0029645	CG14422
151032_at	Up	2.1	0.4	FBgn0040545	CG14702
147753_at	Up	2.1	0.4	FBgn0034832	CG13548
149378_at	Up	2.1	0.4	FBgn0037412	CG10303
149058_at	Up	2.1	0.2	FBgn0036881	CG9299
144381_at	Up	2.1	0.6	FBgn0029577	CG14772
142608_at	Up	2.1	0.3	FBgn0031226	CG11620
147149_at	Up	2.1	0.4	FBgn0033832	CG17049
149265_at	Up	2.1	0.4	FBgn0037210	CG17439
154269_at	Up	2	0	FBgn0032927	CG9244
143911_at	Up	2	0	FBgn0020235	ATPsyn-gamma	ATP synthase-gamma chain
152965_at	Up	2	0.1	FBgn0032453	CG6180
152602_at	Up	2	0.1	FBgn0038297	CG4196
147595_at	Up	2	0.2	FBgn0034576	CG9350
145625_f_at	Up	2	0.1	FBgn0031400	CG15384
152076_at	Up	2	0.2	FBgn0030481	CG1662
142164_at	Up	2	0.1	FBgn0031244	CG11601
147630_at	Up	2	0.2	FBgn0034645	CG10320
153596_at	Up	2	0.1	FBgn0038040	CG5663
152681_at	Up	2	0.1	FBgn0033624	CG12384
155125_at	Up	2	0.2	FBgn0038533	CG7523
144414_at	Up	2	0.2	FBgn0029633	CG10260
152357_at	Up	2	0.1	FBgn0015794	Rab-RP4	Rab-related protein 4
145027_at	Up	2	0.1	FBgn0030512	CG9940
152525_at	Up	2	0.1	FBgn0010460	bun	bunched
153015_i_at	Up	2	0	FBgn0037269	CG1055
141757_at	Up	2	0.2	FBgn0039674	CG1907
154091_at	Up	2	0.1	FBgn0031836	CG11050
142653_at	Up	2	0.1	FBgn0034058	CG8315
152008_at	Up	2	0.3	FBgn0039790	CG2246
152040_at	Up	2	0.2	FBgn0035995	CG3529
141803_at	Up	2	0.1	FBgn0034280	CG11430
141808_at	Up	2	0.2	FBgn0035375	CG2103
152973_at	Up	2	0.3	FBgn0030745	CG4239
145416_at	Up	2	0.1	FBgn0031099	CG17065
151850_at	Up	2	0.1	FBgn0029876	CG3960
154150_at	Up	2	0.1	FBgn0034079	CG8430
154873_at	Up	2	0.3	FBgn0034971	CG3209
145441_r_at	Up	2	0.2	FBgn0031131	CG15451
142582_at	Up	2	0.1	FBgn0004889	tws	twins
152258_at	Up	2	0.2	FBgn0033373	CG8080
142087_at	Up	2	0.2	BDGP:LP01044.3prime-hit	maps to FBgn0029807 (	CG3108
153013_at	Up	2	0.2	FBgn0028916	BG:DS01068.2
154658_at	Up	2	0.3	FBgn0031050	CG12235
153758_at	Up	2	0.2	FBgn0000338	cnc	cap-n-collar
152922_at	Up	2	0.3	FBgn0021748	Akap550	A kinase anchor protein 55
149474_at	Up	2	0.2	FBgn0037548	CG7900
151730_at	Up	2	0.1	BDGP:LP03005.3prime-hit	ESTpos=maps in FBgn0029847	CG3648
149211_at	Up	2	0.4	FBgn0037131	CG14564
148878_s_at	Up	2	0.5	FBgn0036605	CG13041
147585_at	Up	2	0.1	FBgn0034561	CG15647
142487_s_at	Up	2	0.3	FBgn0037929	CG14714
152321_at	Up	2	0.2	FBgn0038752	CG4462
149048_r_at	Up	2	0.5	FBgn0036871	CG14096
149287_at	Up	2	0.2	FBgn0037265	CG12001
146971_at	Up	2	0.2	FBgn0033564	CG11919
148672_at	Up	2	0.1	FBgn0036308	CG11003
148339_at	Up	2	0.4	FBgn0035788	CG8541
153855_at	Up	2	0.6	FBgn0034373	CG15085
147694_at	Up	2	0.4	FBgn0034756	Cyp6d2
145512_at	Up	2	0.3	FBgn0031222	CG11623
150961_at	Up	2	0.2	FBgn0039885	CG2290
145015_at	Up	2	0.4	FBgn0030494	CG15757
141376_at	Up	2	0.2	FBgn0037795	CG6264
150085_at	Up	2	0.3	FBgn0038525	CG14329
142584_at	Up	2	0.4	FBgn0033803	CG4055
141942_at	Up	2	0.4	BDGP:HL08062.3prime-hit	maps to FBgn0034597 (	CG10518
150164_at	Up	2	0.2	FBgn0038654	CG14298
152721_at	Up	2	0.5	FBgn0020416	Idgf1	Imaginal Disc Growth Factor 1
147987_at	Up	2	0.6	FBgn0035234	CG12003
154882_at	Up	2	0.3	FBgn0034041	CG12967
155032_at	Up	2	0.3	FBgn0013563	l(3)70Da
149163_at	Up	2	0.2	FBgn0037046	CG10581
148588_at	Up	2	0.3	FBgn0036181	CG18331
146309_at	Up	2	0.5	FBgn0032470	CG5142
142490_at	Up	2	0.4	FBgn0004876	cdi	center divider
142069_at	Up	2	0.5	BDGP:LD43293.3prime-hit	maps to FBgn0032801 (	CG10165
151081_at	Up	2	0.5	FBgn0040593	CG13824
155018_at	Up	2	0.5	FBgn0033359	CG8213
147581_at	Up	2	0.4	FBgn0034556	CG15229
146813_at	Up	2	0.3	FBgn0033300	CG14754
147445_at	Up	2	0.3	FBgn0034357	CG15069
150260_at	Up	2	0.4	FBgn0038793	CG17204
149522_at	Up	2	0.2	FBgn0037625	CG11768
148474_at	Up	2	0.5	FBgn0036013	CG14177
149644_at	Up	2	0.4	FBgn0037833	CG6547
143595_at	Up	2	0.5	FBgn0010323	Gsc	Goosecoid
